# Supplementary material for: Rapid and accurate taxonomic classification of cpn60 amplicon sequence variants
Source: ISME Commun. 2023 Jul 21;3:77. doi: 10.1038/s43705-023-00283-z (PMC10362019; doi:10.1038/s43705-023-00283-z)
Supplement: Supplementary file 1 — Supplemental File 1 [file 43705_2023_283_MOESM1_ESM.xlsx]

## Sheet: q2-wBLAST-RDPclassifier compare
Feature ID (Vagina ASV)	Taxon (qiime2 q2-feature-classifier)	Confidence (qiime2)	wateredBLAST_percent_ID	length	wateredBLAST_cpnDB_hit	direction	RDP_classifier_species	RDP_classifier_s_score	RDP_classifier_g_score	RDP_classifier_genus
6720b3f2f63bf3d3c0cd1dc04baaf587	k__Bacteria; p__Actinobacteria; c__Actinomycetia; o__Actinomycetales; f__Actinomycetaceae; g__Actinobaculum; s__Actinobaculum massiliense	1	100	150	b21886 AGWL01000005 Actinobaculum massiliae ACS-171-V-Col2	+	Actinobaculum massiliense	1	1	Actinobaculum
832618c254dfd718676199abedac4fcf	k__Bacteria; p__Actinobacteria; c__Actinomycetia; o__Actinomycetales; f__Actinomycetaceae; g__Actinotignum; s__Actinotignum sanguinis	0.99982	100	150	b34537 NZ_QDIE01000014 Actinotignum sanguinis DSM 26039	+	Actinotignum sanguinis	0.97	1	Actinotignum
b85d5c971e678671d7c6744e78c74356	k__Bacteria; p__Actinobacteria; c__Actinomycetia; o__Actinomycetales; f__Actinomycetaceae; g__Actinotignum; s__Actinotignum timonense	0.783698	100	150	b29758 NZ_LT706966 Actinotignum timonense Marseille-P2803	+	Actinotignum timonense	0.6	1	Actinotignum
665f444a86efb150cf29c451772d90a2	k__Bacteria; p__Actinobacteria; c__Actinomycetia; o__Actinomycetales; f__Actinomycetaceae; g__Fannyhessea; s__Fannyhessea vaginae	1	100	150	b12598 FJ360434 Fannyhessea vaginae DSM15829	+	Fannyhessea vaginae	1	1	Fannyhessea
75241ec17267529c9c5c61b9e6c923ec	k__Bacteria; p__Actinobacteria; c__Actinomycetia; o__Actinomycetales; f__Actinomycetaceae; g__Fannyhessea; s__Fannyhessea vaginae	1	100	150	b12598 FJ360434 Fannyhessea vaginae DSM15829	+	Fannyhessea vaginae	1	1	Fannyhessea
a42e573b3461be60496d71db8870707f	k__Bacteria; p__Actinobacteria; c__Actinomycetia; o__Actinomycetales; f__Actinomycetaceae; g__Fannyhessea; s__Fannyhessea vaginae	1	100	150	b17711 AEDQ01000023 Fannyhessea vaginae PB189-T1-4	+	Fannyhessea vaginae	1	1	Fannyhessea
ba222002cd94ffed09ecab4c41c29c4d	k__Bacteria; p__Actinobacteria; c__Actinomycetia; o__Actinomycetales; f__Actinomycetaceae; g__Gleimia; s__Gleimia europaea	1	100	150	b28204 AGWN01000001 Gleimia europaea ACS-120-V-Col10b	+	Gleimia europaea	1	1	Gleimia
0ce82da9e1ce43a7d80980f4816ea855	k__Bacteria; p__Actinobacteria; c__Actinomycetia; o__Actinomycetales; f__Actinomycetaceae; g__Mobiluncus; s__Mobiluncus curtisii	1	100	150	b3383 AY123678 Mobiluncus curtisii ATCC 43063	+	Mobiluncus curtisii	1	1	Mobiluncus
83e70fd48c87b044a98054e1541a9d20	k__Bacteria; p__Actinobacteria; c__Actinomycetia; o__Actinomycetales; f__Actinomycetaceae; g__Mobiluncus; s__Mobiluncus curtisii	1	100	150	b3383 AY123678 Mobiluncus curtisii ATCC 43063	+	Mobiluncus curtisii	1	1	Mobiluncus
9f18e8ae337d6732f0a8a054b8a3febe	k__Bacteria; p__Actinobacteria; c__Actinomycetia; o__Actinomycetales; f__Actinomycetaceae; g__Mobiluncus; s__Mobiluncus curtisii	1	100	150	b3401 AY123706 Mobiluncus curtisii curtisii ATCC 35241	+	Mobiluncus curtisii	1	1	Mobiluncus
c46ee52fbac2ad146019bd2f6583948a	k__Bacteria; p__Actinobacteria; c__Actinomycetia; o__Actinomycetales; f__Actinomycetaceae; g__Mobiluncus; s__Mobiluncus curtisii	1	100	150	b3401 AY123706 Mobiluncus curtisii curtisii ATCC 35241	+	Mobiluncus curtisii	1	1	Mobiluncus
f2f9895ffa6b78b9f785d32087babfdc	k__Bacteria; p__Actinobacteria; c__Actinomycetia; o__Actinomycetales; f__Actinomycetaceae; g__Mobiluncus; s__Mobiluncus curtisii	1	100	150	b18291 AEPY01000001 Mobiluncus curtisii ATCC 51333	+	Mobiluncus curtisii	1	1	Mobiluncus
29849f401d2f64d8ae09e58470b12ffe	k__Bacteria; p__Actinobacteria; c__Actinomycetia; o__Actinomycetales; f__Actinomycetaceae; g__Mobiluncus; s__Mobiluncus mulieris	1	100	150	b17980 AEGV01000018 Mobiluncus mulieris FB024-16	+	Mobiluncus mulieris	1	1	Mobiluncus
7e34da3e69fbcc361671e59aac0487ca	k__Bacteria; p__Actinobacteria; c__Actinomycetia; o__Actinomycetales; f__Actinomycetaceae; g__Varibaculum; s__Varibaculum cambriense	1	100	150	b31559 NZ_PNGC01000001 Varibaculum cambriense UMB0744	+	Varibaculum cambriense	1	1	Varibaculum
b355ea7c539e2bed17f150ecc49d81c2	k__Bacteria; p__Actinobacteria; c__Actinomycetia; o__Actinomycetales; f__Actinomycetaceae; g__Varibaculum; s__Varibaculum cambriense	1	100	150	b31559 NZ_PNGC01000001 Varibaculum cambriense UMB0744	+	Varibaculum cambriense	1	1	Varibaculum
53a53945924f7c8e3f827e51849f2484	k__Bacteria; p__Actinobacteria; c__Actinomycetia; o__Actinomycetales; f__Actinomycetaceae; g__Winkia; s__Winkia neuii	1	100	150	b21018 NZ_JH815214 Winkia neuii BVS029A5	+	Winkia neuii	1	1	Winkia
dc3aafd5a8b139c66738018802d19a82	k__Bacteria; p__Actinobacteria; c__Actinomycetia; o__Actinomycetales; f__Actinomycetaceae; g__Winkia; s__Winkia neuii	1	100	150	b21018 NZ_JH815214 Winkia neuii BVS029A5	+	Winkia neuii	1	1	Winkia
a89fc79771ea8936537b4b7d7a99e058	k__Bacteria; p__Actinobacteria; c__Actinomycetia; o__Bifidobacteriales; f__Bifidobacteriaceae; g__Alloscardovia; s__Alloscardovia omnicolens	1	100	150	b27849 AWSI01000021 Alloscardovia omnicolens F0580	+	Alloscardovia omnicolens	1	1	Alloscardovia
35f012326105dec42992cb15d500703b	k__Bacteria; p__Actinobacteria; c__Actinomycetia; o__Bifidobacteriales; f__Bifidobacteriaceae; g__Bifidobacterium; s__Bifidobacterium adolescentis	1	100	150	b35258 NZ_CP007443 Bifidobacterium adolescentis 22L	+	Bifidobacterium adolescentis	1	1	Bifidobacterium
56c49d6abe8c85179a8268622b432278	k__Bacteria; p__Actinobacteria; c__Actinomycetia; o__Bifidobacteriales; f__Bifidobacteriaceae; g__Bifidobacterium; s__Bifidobacterium bifidum	0.999989	100	150	b18072 CP002220 Bifidobacterium bifidum S17	+	Bifidobacterium bifidum	1	1	Bifidobacterium
9346094a888ce7b6171f59cb4b376c59	k__Bacteria; p__Actinobacteria; c__Actinomycetia; o__Bifidobacteriales; f__Bifidobacteriaceae; g__Bifidobacterium; s__Bifidobacterium breve	0.999998	100	150	b21751 NZ_AFVV01000027 Bifidobacterium breve CECT 7263	+	Bifidobacterium breve	1	1	Bifidobacterium
a51b0cff183a2fd4d0a70cdacd90066a	k__Bacteria; p__Actinobacteria; c__Actinomycetia; o__Bifidobacteriales; f__Bifidobacteriaceae; g__Bifidobacterium; s__Bifidobacterium breve	0.999998	100	150	b21751 NZ_AFVV01000027 Bifidobacterium breve CECT 7263	+	Bifidobacterium breve	1	1	Bifidobacterium
d9b24e735afee20792e8b5ba4d20542d	k__Bacteria; p__Actinobacteria; c__Actinomycetia; o__Bifidobacteriales; f__Bifidobacteriaceae; g__Bifidobacterium; s__Bifidobacterium breve	0.999998	100	150	b21751 NZ_AFVV01000027 Bifidobacterium breve CECT 7263	+	Bifidobacterium breve	1	1	Bifidobacterium
6b3d3c9b224372401533d99cc22fb08d	k__Bacteria; p__Actinobacteria; c__Actinomycetia; o__Bifidobacteriales; f__Bifidobacteriaceae; g__Bifidobacterium; s__Bifidobacterium dentium	1	100	150	b17824 AEEQ01000009 Bifidobacterium dentium ATCC 27679	+	Bifidobacterium dentium	1	1	Bifidobacterium
a7fa786a8065dd91d3a2606dd8ffbf23	k__Bacteria; p__Actinobacteria; c__Actinomycetia; o__Bifidobacteriales; f__Bifidobacteriaceae; g__Bifidobacterium; s__Bifidobacterium dentium	1	100	150	b17824 AEEQ01000009 Bifidobacterium dentium ATCC 27679	+	Bifidobacterium dentium	1	1	Bifidobacterium
ac9669695bf3039d9d3f0250d1c2e802	k__Bacteria; p__Actinobacteria; c__Actinomycetia; o__Bifidobacteriales; f__Bifidobacteriaceae; g__Bifidobacterium; s__Bifidobacterium dentium	1	100	150	b17824 AEEQ01000009 Bifidobacterium dentium ATCC 27679	+	Bifidobacterium dentium	1	1	Bifidobacterium
325a65c36f70188f9bf056005b667f89	k__Bacteria; p__Actinobacteria; c__Actinomycetia; o__Bifidobacteriales; f__Bifidobacteriaceae; g__Bifidobacterium; s__Bifidobacterium longum	0.999991	100	150	b3457 NC_004307 Bifidobacterium longum NCC2705	+	Bifidobacterium longum	1	1	Bifidobacterium
07f30d644a61ffd2e816f8b43d408b67	k__Bacteria; p__Actinobacteria; c__Actinomycetia; o__Bifidobacteriales; f__Bifidobacteriaceae; g__Gardnerella; s__Gardnerella vaginalis	1	100	150	b26700 Gardnerella vaginalis N101	+	Gardnerella vaginalis	1	1	Gardnerella
16da7205bfbb7b13317f819823834b7c	k__Bacteria; p__Actinobacteria; c__Actinomycetia; o__Bifidobacteriales; f__Bifidobacteriaceae; g__Gardnerella; s__Gardnerella vaginalis	1	100	150	b26701 Gardnerella vaginalis N143	+	Gardnerella vaginalis	1	1	Gardnerella
2c4e68dbcf9e45251a3a630b16a34d5a	k__Bacteria; p__Actinobacteria; c__Actinomycetia; o__Bifidobacteriales; f__Bifidobacteriaceae; g__Gardnerella; s__Gardnerella vaginalis	1	100	150	b26701 Gardnerella vaginalis N143	+	Gardnerella vaginalis	1	1	Gardnerella
2f31c20c195262063fcb742fff886d93	k__Bacteria; p__Actinobacteria; c__Actinomycetia; o__Bifidobacteriales; f__Bifidobacteriaceae; g__Gardnerella; s__Gardnerella vaginalis	1	100	150	b21787 NZ_ADEQ01000010 Gardnerella vaginalis 55152 (Genome sp. 2)	+	Gardnerella vaginalis	1	1	Gardnerella
3280e137835b6b120a520191e2f71105	k__Bacteria; p__Actinobacteria; c__Actinomycetia; o__Bifidobacteriales; f__Bifidobacteriaceae; g__Gardnerella; s__Gardnerella vaginalis	1	100	150	b26700 Gardnerella vaginalis N101	+	Gardnerella vaginalis	1	1	Gardnerella
3410eafb1cc46bc1a5b0d9ff7bba270d	k__Bacteria; p__Actinobacteria; c__Actinomycetia; o__Bifidobacteriales; f__Bifidobacteriaceae; g__Gardnerella; s__Gardnerella vaginalis	1	100	150	b26731 ATJJ01000013 Gardnerella vaginalis JCP8108	+	Gardnerella vaginalis	1	1	Gardnerella
3a4fd6e951759370c88267e2ec49c355	k__Bacteria; p__Actinobacteria; c__Actinomycetia; o__Bifidobacteriales; f__Bifidobacteriaceae; g__Gardnerella; s__Gardnerella vaginalis	1	100	150	b28179 LFWD01000002 Gardnerella vaginalis 3549624	+	Gardnerella vaginalis	1	1	Gardnerella
3d951f2f0b192ac3d891b593e2066342	k__Bacteria; p__Actinobacteria; c__Actinomycetia; o__Bifidobacteriales; f__Bifidobacteriaceae; g__Gardnerella; s__Gardnerella vaginalis	1	100	150	b28177 LRQB01000075 Gardnerella vaginalis PSS_7772B (Genome sp. 7)	+	Gardnerella vaginalis	1	1	Gardnerella
3e694842bb3e75c2c8b4a9a7f2857f27	k__Bacteria; p__Actinobacteria; c__Actinomycetia; o__Bifidobacteriales; f__Bifidobacteriaceae; g__Gardnerella; s__Gardnerella vaginalis	1	100	150	b26704 Gardnerella vaginalis N170	+	Gardnerella vaginalis	1	1	Gardnerella
4b1e38fa45c6c7051cc0e47c7da5706f	k__Bacteria; p__Actinobacteria; c__Actinomycetia; o__Bifidobacteriales; f__Bifidobacteriaceae; g__Gardnerella; s__Gardnerella vaginalis	1	100	150	b21789 NZ_ADEN01000009 Gardnerella vaginalis 0288E	+	Gardnerella vaginalis	1	1	Gardnerella
4fad5cd705298a0e320c506eb2d540ad	k__Bacteria; p__Actinobacteria; c__Actinomycetia; o__Bifidobacteriales; f__Bifidobacteriaceae; g__Gardnerella; s__Gardnerella vaginalis	1	100	150	b26701 Gardnerella vaginalis N143	+	Gardnerella vaginalis	1	1	Gardnerella
509b220eff2e41071b69b6d3d7ff3009	k__Bacteria; p__Actinobacteria; c__Actinomycetia; o__Bifidobacteriales; f__Bifidobacteriaceae; g__Gardnerella; s__Gardnerella vaginalis	1	100	150	b19071 CP002725 Gardnerella vaginalis HMP9231	+	Gardnerella vaginalis	1	1	Gardnerella
6654cd773bca63079b06f70b8e57f01f	k__Bacteria; p__Actinobacteria; c__Actinomycetia; o__Bifidobacteriales; f__Bifidobacteriaceae; g__Gardnerella; s__Gardnerella vaginalis	1	100	150	b26727 ATJS01000024 Gardnerella vaginalis JCP7275	+	Gardnerella vaginalis	1	1	Gardnerella
6657a6524454679e696b47f0508443e9	k__Bacteria; p__Actinobacteria; c__Actinomycetia; o__Bifidobacteriales; f__Bifidobacteriaceae; g__Gardnerella; s__Gardnerella vaginalis	1	100	150	b26701 Gardnerella vaginalis N143	+	Gardnerella vaginalis	1	1	Gardnerella
79f53eaeb3d6e591a13196abe84b831c	k__Bacteria; p__Actinobacteria; c__Actinomycetia; o__Bifidobacteriales; f__Bifidobacteriaceae; g__Gardnerella; s__Gardnerella vaginalis	1	100	150	b21787 NZ_ADEQ01000010 Gardnerella vaginalis 55152 (Genome sp. 2)	+	Gardnerella vaginalis	1	1	Gardnerella
7a0c2aa632b8573bb469fdeb9b9b0277	k__Bacteria; p__Actinobacteria; c__Actinomycetia; o__Bifidobacteriales; f__Bifidobacteriaceae; g__Gardnerella; s__Gardnerella vaginalis	1	100	150	b19054 AFDI01000010 Gardnerella vaginalis 315-A	+	Gardnerella vaginalis	1	1	Gardnerella
7e19c1c25f320e4728f03ac8b5869d02	k__Bacteria; p__Actinobacteria; c__Actinomycetia; o__Bifidobacteriales; f__Bifidobacteriaceae; g__Gardnerella; s__Gardnerella vaginalis	1	100	150	b26731 ATJJ01000013 Gardnerella vaginalis JCP8108	+	Gardnerella vaginalis	1	1	Gardnerella
801d2c09e74bb4b4a7a649ac8010a80d	k__Bacteria; p__Actinobacteria; c__Actinomycetia; o__Bifidobacteriales; f__Bifidobacteriaceae; g__Gardnerella; s__Gardnerella vaginalis	1	100	150	b21787 NZ_ADEQ01000010 Gardnerella vaginalis 55152 (Genome sp. 2)	+	Gardnerella vaginalis	1	1	Gardnerella
896994d13cb6cc3089a2a975f2471943	k__Bacteria; p__Actinobacteria; c__Actinomycetia; o__Bifidobacteriales; f__Bifidobacteriaceae; g__Gardnerella; s__Gardnerella vaginalis	1	100	150	b26701 Gardnerella vaginalis N143	+	Gardnerella vaginalis	1	1	Gardnerella
8dd34f9a3d2cf4f5f52562ac1cb6e007	k__Bacteria; p__Actinobacteria; c__Actinomycetia; o__Bifidobacteriales; f__Bifidobacteriaceae; g__Gardnerella; s__Gardnerella vaginalis	1	100	150	b26701 Gardnerella vaginalis N143	+	Gardnerella vaginalis	1	1	Gardnerella
934aa30e16667ece3be2ff579cbf5573	k__Bacteria; p__Actinobacteria; c__Actinomycetia; o__Bifidobacteriales; f__Bifidobacteriaceae; g__Gardnerella; s__Gardnerella vaginalis	1	100	150	b26701 Gardnerella vaginalis N143	+	Gardnerella vaginalis	1	1	Gardnerella
96a6c730c2f1b848fa19a6275048871f	k__Bacteria; p__Actinobacteria; c__Actinomycetia; o__Bifidobacteriales; f__Bifidobacteriaceae; g__Gardnerella; s__Gardnerella vaginalis	1	100	150	b26701 Gardnerella vaginalis N143	+	Gardnerella vaginalis	1	1	Gardnerella
971f291be912498bc9b7ba95a8507efe	k__Bacteria; p__Actinobacteria; c__Actinomycetia; o__Bifidobacteriales; f__Bifidobacteriaceae; g__Gardnerella; s__Gardnerella vaginalis	1	100	150	b26731 ATJJ01000013 Gardnerella vaginalis JCP8108	+	Gardnerella vaginalis	1	1	Gardnerella
9fcfe64f0e35e651ddf3f9f3ac88eb75	k__Bacteria; p__Actinobacteria; c__Actinomycetia; o__Bifidobacteriales; f__Bifidobacteriaceae; g__Gardnerella; s__Gardnerella vaginalis	1	100	150	b26701 Gardnerella vaginalis N143	+	Gardnerella vaginalis	1	1	Gardnerella
a92e650f659359c33d5cb1adef7cb2a9	k__Bacteria; p__Actinobacteria; c__Actinomycetia; o__Bifidobacteriales; f__Bifidobacteriaceae; g__Gardnerella; s__Gardnerella vaginalis	1	100	150	b21784 NZ_ADET01000005 Gardnerella vaginalis 00703Bmash	+	Gardnerella vaginalis	1	1	Gardnerella
c60f866bc855107599582beac4b58646	k__Bacteria; p__Actinobacteria; c__Actinomycetia; o__Bifidobacteriales; f__Bifidobacteriaceae; g__Gardnerella; s__Gardnerella vaginalis	1	100	150	b26731 ATJJ01000013 Gardnerella vaginalis JCP8108	+	Gardnerella vaginalis	1	1	Gardnerella
ce3973b1681200b132ff1c2718351eb3	k__Bacteria; p__Actinobacteria; c__Actinomycetia; o__Bifidobacteriales; f__Bifidobacteriaceae; g__Gardnerella; s__Gardnerella vaginalis	1	100	150	b26701 Gardnerella vaginalis N143	+	Gardnerella vaginalis	1	1	Gardnerella
d24b9794544a3a8a8ddcb9c72a444dd0	k__Bacteria; p__Actinobacteria; c__Actinomycetia; o__Bifidobacteriales; f__Bifidobacteriaceae; g__Gardnerella; s__Gardnerella vaginalis	1	100	150	b19054 AFDI01000010 Gardnerella vaginalis 315-A	+	Gardnerella vaginalis	1	1	Gardnerella
e220b911a77338fde88eb295959e6feb	k__Bacteria; p__Actinobacteria; c__Actinomycetia; o__Bifidobacteriales; f__Bifidobacteriaceae; g__Gardnerella; s__Gardnerella vaginalis	1	100	150	b26701 Gardnerella vaginalis N143	+	Gardnerella vaginalis	1	1	Gardnerella
e691053f00eaccb95d4ee70ca8ec5974	k__Bacteria; p__Actinobacteria; c__Actinomycetia; o__Bifidobacteriales; f__Bifidobacteriaceae; g__Gardnerella; s__Gardnerella vaginalis	1	100	150	b26704 Gardnerella vaginalis N170	+	Gardnerella vaginalis	1	1	Gardnerella
fa22b39d08d72c9e0d201823e7f2888b	k__Bacteria; p__Actinobacteria; c__Actinomycetia; o__Bifidobacteriales; f__Bifidobacteriaceae; g__Gardnerella; s__Gardnerella vaginalis	1	100	150	b26701 Gardnerella vaginalis N143	+	Gardnerella vaginalis	1	1	Gardnerella
feeff948c91e0c2be18c44cfdd050d53	k__Bacteria; p__Actinobacteria; c__Actinomycetia; o__Bifidobacteriales; f__Bifidobacteriaceae; g__Gardnerella; s__Gardnerella vaginalis	1	100	150	b26727 ATJS01000024 Gardnerella vaginalis JCP7275	+	Gardnerella vaginalis	1	1	Gardnerella
089491e1410ec85eb1725ba0ae5e2776	k__Bacteria; p__Actinobacteria; c__Actinomycetia; o__Bifidobacteriales; f__Bifidobacteriaceae; g__Scardovia; s__Scardovia wiggsiae	1	100	150	b27254 NZ_AKCI01000001 Scardovia wiggsiae F0424	+	Scardovia wiggsiae	1	1	Scardovia
de1ca15a0997a1fe9a90972e9cb98696	k__Bacteria; p__Actinobacteria; c__Actinomycetia; o__Corynebacteriales; f__Corynebacteriaceae; g__Corynebacterium; s__Corynebacterium amycolatum	1	100	150	b6806 AY691245 Corynebacterium amycolatum ATCC 49368	+	Corynebacterium amycolatum	1	1	Corynebacterium
25291ff0a57f322ad7795f339c0a8d1c	k__Bacteria; p__Actinobacteria; c__Actinomycetia; o__Corynebacteriales; f__Corynebacteriaceae; g__Corynebacterium; s__Corynebacterium coyleae	0.999996	100	150	b30897 NZ_FNRU01000002 Corynebacterium coyleae DSM 44184	+	Corynebacterium coyleae	1	1	Corynebacterium
50408ed19402d826cdf7fd70df9a463a	k__Bacteria; p__Actinobacteria; c__Actinomycetia; o__Corynebacteriales; f__Corynebacteriaceae; g__Corynebacterium; s__Corynebacterium pyruviciproducens	1	100	150	b31619 PKHO01000006 Corynebacterium pyruviciproducens UMB0763	+	Corynebacterium pyruviciproducens	1	1	Corynebacterium
e63a10d9a23d5df63e2542eea03ceb08	k__Bacteria; p__Actinobacteria; c__Actinomycetia; o__Corynebacteriales; f__Corynebacteriaceae; g__Corynebacterium; s__Corynebacterium pyruviciproducens	1	100	150	b31619 PKHO01000006 Corynebacterium pyruviciproducens UMB0763	+	Corynebacterium pyruviciproducens	1	1	Corynebacterium
2b973bbf0f3006ea825fbdf65b3a19c9	k__Bacteria; p__Actinobacteria; c__Actinomycetia; o__Corynebacteriales; f__Corynebacteriaceae; g__Corynebacterium; s__Corynebacterium tuberculostearicum	0.999999	100	150	b14482 NZ_ACVP01000037 Corynebacterium tuberculostearicum SK141	+	Corynebacterium tuberculostearicum	1	1	Corynebacterium
3c1abb814ea5994235869e4324b26839	k__Bacteria; p__Actinobacteria; c__Actinomycetia; o__Corynebacteriales; f__Corynebacteriaceae; g__Corynebacterium; s__Corynebacterium tuberculostearicum	0.999999	100	150	b14482 NZ_ACVP01000037 Corynebacterium tuberculostearicum SK141	+	Corynebacterium tuberculostearicum	1	1	Corynebacterium
659eaefb24c86d89c935ab44670a1807	k__Bacteria; p__Actinobacteria; c__Actinomycetia; o__Corynebacteriales; f__Corynebacteriaceae; g__Corynebacterium; s__Corynebacterium tuberculostearicum	1	100	150	b14482 NZ_ACVP01000037 Corynebacterium tuberculostearicum SK141	+	Corynebacterium tuberculostearicum	1	1	Corynebacterium
884dadf6e4082e74a16e42a67ba8ddbd	k__Bacteria; p__Actinobacteria; c__Actinomycetia; o__Corynebacteriales; f__Corynebacteriaceae; g__Corynebacterium; s__Corynebacterium tuberculostearicum	0.999999	100	150	b14482 NZ_ACVP01000037 Corynebacterium tuberculostearicum SK141	+	Corynebacterium tuberculostearicum	1	1	Corynebacterium
9e0098f12a41b8ffd97ee893366d3c6d	k__Bacteria; p__Actinobacteria; c__Actinomycetia; o__Corynebacteriales; f__Corynebacteriaceae; g__Corynebacterium; s__Corynebacterium tuberculostearicum	0.999999	100	150	b14482 NZ_ACVP01000037 Corynebacterium tuberculostearicum SK141	+	Corynebacterium tuberculostearicum	1	1	Corynebacterium
d4478a12a3af93886fc509fbdd2758c2	k__Bacteria; p__Actinobacteria; c__Actinomycetia; o__Corynebacteriales; f__Corynebacteriaceae; g__Corynebacterium; s__Corynebacterium tuberculostearicum	0.999999	100	150	b14482 NZ_ACVP01000037 Corynebacterium tuberculostearicum SK141	+	Corynebacterium tuberculostearicum	1	1	Corynebacterium
0173146072c071afec64330c38a06cfb	k__Bacteria; p__Actinobacteria; c__Actinomycetia; o__Corynebacteriales; f__Corynebacteriaceae; g__Corynebacterium; s__Corynebacterium tuscaniense	1	100	150	b31749 NZ_PNHG01000003 Corynebacterium tuscaniense UMB0792	+	Corynebacterium tuscaniense	1	1	Corynebacterium
6faa7e180f13d41192bace16c2225c2d	k__Bacteria; p__Actinobacteria; c__Actinomycetia; o__Micrococcales; f__Micrococcaceae; g__Rothia; s__Rothia aeria	0.999064	100	150	b26395 NZ_AJJQ01000041 Rothia aeria F0474	+	Rothia aeria	1	1	Rothia
5a4a2f988f5f68f106ddc641adfd01e3	k__Bacteria; p__Actinobacteria; c__Actinomycetia; o__Micrococcales; f__Micrococcaceae; g__Rothia; s__Rothia mucilaginosa	1	100	150	b3428 AY123718 Rothia mucilaginosa ATCC 25296	+	Rothia mucilaginosa	1	1	Rothia
086e73449326a2fcb826415b9287db4a	k__Bacteria; p__Actinobacteria; c__Actinomycetia; o__Propionibacteriales; f__Propionibacteriaceae; g__Cutibacterium; s__Cutibacterium acnes	0.999891	100	150	b19396 AFUN01000034 Cutibacterium acnes SK182B-JCVI	+	Cutibacterium acnes	1	1	Cutibacterium
17bdbf29e675d058c4d9d17b0db467f5	k__Bacteria; p__Actinobacteria; c__Actinomycetia; o__Propionibacteriales; f__Propionibacteriaceae; g__Cutibacterium; s__Cutibacterium acnes	1	100	150	b5848 NC_006085 Cutibacterium acnes KPA171202	+	Cutibacterium acnes	1	1	Cutibacterium
f565b8c94909dfd1530e783f02bf5b07	k__Bacteria; p__Actinobacteria; c__Actinomycetia; o__Propionibacteriales; f__Propionibacteriaceae; g__Cutibacterium; s__Cutibacterium acnes	1	100	150	b5849 NC_006085 Cutibacterium acnes KPA171202	+	Cutibacterium acnes	1	1	Cutibacterium
15e2c25ebb7d789af10555e0b7699ec3	k__Bacteria; p__Actinobacteria; c__Actinomycetia; o__Propionibacteriales; f__Propionibacteriaceae; g__Propionimicrobium; s__Propionimicrobium lymphophilum	1	100	150	b28220 NZ_KE150269 Propionimicrobium lymphophilum ACS-093-V-SCH5	+	Propionimicrobium lymphophilum	1	1	Propionimicrobium
ae8d97e2873e48bbafedac51f9a54421	k__Bacteria; p__Actinobacteria; c__Actinomycetia; o__Propionibacteriales; f__Propionibacteriaceae; g__Propionimicrobium; s__Propionimicrobium lymphophilum	1	100	150	b28219 NZ_KE150269 Propionimicrobium lymphophilum ACS-093-V-SCH5	+	Propionimicrobium lymphophilum	1	1	Propionimicrobium
b0965c768429de5e628ff14aef272105	k__Bacteria; p__Actinobacteria; c__Actinomycetia; o__Propionibacteriales; f__Propionibacteriaceae; g__Propionimicrobium; s__Propionimicrobium lymphophilum	1	100	150	b28220 NZ_KE150269 Propionimicrobium lymphophilum ACS-093-V-SCH5	+	Propionimicrobium lymphophilum	1	1	Propionimicrobium
b8d38cc690c7e7e56884da97a44dc247	k__Bacteria; p__Actinobacteria; c__Coriobacteriia; o__Coriobacteriales; f__Atopobiaceae; g__Atopobium; s__Atopobium minutum	1	100	150	b6768 AY691207 Atopobium minutum ATCC 33267	+	Atopobium minutum	1	1	Atopobium
1e4eeea5288cdae69b40a8fed3d7c5b3	k__Bacteria; p__Bacteroidetes; c__Bacteroidia; o__Bacteroidales; f__Bacteroidaceae; g__Bacteroides; s__Bacteroides eggerthii	1	100	150	b6771 AY691210 Bacteroides eggerthii ATCC 27754	+	Bacteroides eggerthii	1	1	Bacteroides
6be673525bf203a0954549bbb71dd974	k__Bacteria; p__Bacteroidetes; c__Bacteroidia; o__Bacteroidales; f__Bacteroidaceae; g__Bacteroides; s__Bacteroides faecis	0.999958	100	150	b17656 AB547553 Bacteroides faecis JCM 16478	+	Bacteroides faecis	0.96	1	Bacteroides
b2c5769bb1ac607d82e824973df11438	k__Bacteria; p__Bacteroidetes; c__Bacteroidia; o__Bacteroidales; f__Bacteroidaceae; g__Bacteroides; s__Bacteroides nordii	1	100	150	b16459 AB510682 Bacteroides nordii JCM 12987	+	Bacteroides nordii	1	1	Bacteroides
27b691ee9ba10bad5833c373e6c96875	k__Bacteria; p__Bacteroidetes; c__Bacteroidia; o__Bacteroidales; f__Porphyromonadaceae; g__Porphyromonas; s__Porphyromonas asaccharolytica	1	100	150	b17650 AB547573 Porphyromonas asaccharolytica JCM 6326	+	Porphyromonas asaccharolytica	1	1	Porphyromonas
a64a252f386b6219e8e4e6466642ae46	k__Bacteria; p__Bacteroidetes; c__Bacteroidia; o__Bacteroidales; f__Prevotellaceae; g__Prevotella; s__Prevotella amnii	1	100	150	b17632 AB547591 Prevotella amnii JCM 14753	+	Prevotella amnii	1	1	Prevotella
694e276ad0d0e58bd8748aca43879d32	k__Bacteria; p__Bacteroidetes; c__Bacteroidia; o__Bacteroidales; f__Prevotellaceae; g__Prevotella; s__Prevotella bergensis	1	100	150	b15882 NZ_ACKS01000084 Prevotella bergensis DSM 17361	+	Prevotella bergensis	1	1	Prevotella
50324e81d7b41e4d70538ee9620d96d7	k__Bacteria; p__Bacteroidetes; c__Bacteroidia; o__Bacteroidales; f__Prevotellaceae; g__Prevotella; s__Prevotella colorans	1	100	150	b32562 QENY01000001 Prevotella colorans DSM 100333	+	Prevotella colorans	1	1	Prevotella
6c8f9bb4c247c9dc8e70ea29b4563fff	k__Bacteria; p__Bacteroidetes; c__Bacteroidia; o__Bacteroidales; f__Prevotellaceae; g__Prevotella; s__Prevotella colorans	1	100	150	b32562 QENY01000001 Prevotella colorans DSM 100333	+	Prevotella colorans	1	1	Prevotella
d4da25657125bf695035064f98deb25e	k__Bacteria; p__Bacteroidetes; c__Bacteroidia; o__Bacteroidales; f__Prevotellaceae; g__Prevotella; s__Prevotella colorans	1	100	150	b32562 QENY01000001 Prevotella colorans DSM 100333	+	Prevotella colorans	1	1	Prevotella
e7582053ff19ba30f1d7db0f92413f21	k__Bacteria; p__Bacteroidetes; c__Bacteroidia; o__Bacteroidales; f__Prevotellaceae; g__Prevotella; s__Prevotella colorans	1	100	150	b32562 QENY01000001 Prevotella colorans DSM 100333	+	Prevotella colorans	1	1	Prevotella
5273d1a949fb4206ea0d39faab45cfe7	k__Bacteria; p__Bacteroidetes; c__Bacteroidia; o__Bacteroidales; f__Prevotellaceae; g__Prevotella; s__Prevotella corporis	1	100	150	b6840 AY691279 Prevotella corporis ATCC 33547	+	Prevotella corporis	1	1	Prevotella
7be9871b98042645b559235498b80295	k__Bacteria; p__Bacteroidetes; c__Bacteroidia; o__Bacteroidales; f__Prevotellaceae; g__Prevotella; s__Prevotella corporis	1	100	150	b6840 AY691279 Prevotella corporis ATCC 33547	+	Prevotella corporis	1	1	Prevotella
7c7e71ed2b2dd47179f28c960e7b18f8	k__Bacteria; p__Bacteroidetes; c__Bacteroidia; o__Bacteroidales; f__Prevotellaceae; g__Prevotella; s__Prevotella denticola	1	100	150	b6841 AY691280 Prevotella denticola ATCC 35308	+	Prevotella denticola	1	1	Prevotella
2bd52a41145fa20600c5278fd4b1a84f	k__Bacteria; p__Bacteroidetes; c__Bacteroidia; o__Bacteroidales; f__Prevotellaceae; g__Prevotella; s__Prevotella disiens	1	100	150	b17710 AEDO01000046 Prevotella disiens FB035-09AN	+	Prevotella disiens	1	1	Prevotella
474e0b030287da39718d1f279286d335	k__Bacteria; p__Bacteroidetes; c__Bacteroidia; o__Bacteroidales; f__Prevotellaceae; g__Prevotella; s__Prevotella disiens	1	100	150	b6842 AY691281 Prevotella disiens ATCC 29426	+	Prevotella disiens	1	1	Prevotella
4a69d0c08ef1f65c25eb3c82819b11d7	k__Bacteria; p__Bacteroidetes; c__Bacteroidia; o__Bacteroidales; f__Prevotellaceae; g__Prevotella; s__Prevotella disiens	1	100	150	b6842 AY691281 Prevotella disiens ATCC 29426	+	Prevotella disiens	1	1	Prevotella
853f5e03f92743c2cb4332bf6f18655a	k__Bacteria; p__Bacteroidetes; c__Bacteroidia; o__Bacteroidales; f__Prevotellaceae; g__Prevotella; s__Prevotella disiens	1	100	150	b6842 AY691281 Prevotella disiens ATCC 29426	+	Prevotella disiens	1	1	Prevotella
c3e0659007a291b6816233c7f85d7615	k__Bacteria; p__Bacteroidetes; c__Bacteroidia; o__Bacteroidales; f__Prevotellaceae; g__Prevotella; s__Prevotella disiens	1	100	150	b6842 AY691281 Prevotella disiens ATCC 29426	+	Prevotella disiens	1	1	Prevotella
e3538b031edbfc4d208b2f2dd391567d	k__Bacteria; p__Bacteroidetes; c__Bacteroidia; o__Bacteroidales; f__Prevotellaceae; g__Prevotella; s__Prevotella disiens	1	100	150	b17710 AEDO01000046 Prevotella disiens FB035-09AN	+	Prevotella disiens	1	1	Prevotella
f0ebfb2a0c670141d8ce4f04ccfeb0d2	k__Bacteria; p__Bacteroidetes; c__Bacteroidia; o__Bacteroidales; f__Prevotellaceae; g__Prevotella; s__Prevotella disiens	1	100	150	b17710 AEDO01000046 Prevotella disiens FB035-09AN	+	Prevotella disiens	1	1	Prevotella
fada035c6b2e033559a9bb98363e771d	k__Bacteria; p__Bacteroidetes; c__Bacteroidia; o__Bacteroidales; f__Prevotellaceae; g__Prevotella; s__Prevotella disiens	1	100	150	b17710 AEDO01000046 Prevotella disiens FB035-09AN	+	Prevotella disiens	1	1	Prevotella
ba4933e48f9f0b14190328770dfdc1da	k__Bacteria; p__Bacteroidetes; c__Bacteroidia; o__Bacteroidales; f__Rikenellaceae; g__Alistipes; s__Alistipes ihumii	1	100	150	b29660 NZ_CAPH01000018 Alistipes ihumii AP11	+	Alistipes ihumii	1	1	Alistipes
26380df300b0fc1374bab6f0cd021aaf	k__Bacteria; p__Bacteroidetes; c__Bacteroidia; o__Bacteroidales; f__Rikenellaceae; g__Alistipes; s__Alistipes onderdonkii	1	100	150	b35665 NZ_AP019734 Alistipes onderdonkii subsp. vulgaris strain 3BBH6 JCM 32839	+	Alistipes onderdonkii	1	1	Alistipes
d92cb007ba55412be77566057cd19cb8	k__Bacteria; p__Bacteroidetes; c__Bacteroidia; o__Bacteroidales; f__Tannerellaceae; g__Parabacteroides; s__Parabacteroides distasonis	1	100	150	b21509 AGZN01000044 Parabacteroides distasonis CL09T03C24	+	Parabacteroides distasonis	1	1	Parabacteroides
be1116024fdfe5fa49db85d6f9343f48	k__Bacteria; p__Firmicutes; c__Bacilli; o__Bacillales; f__Staphylococcaceae; g__Staphylococcus; s__Staphylococcus aureus	1	100	150	b19444 AFTS01000001 Staphylococcus aureus subsp. aureus 21259	+	Staphylococcus aureus	1	1	Staphylococcus
8e9222a5e43b193cb05a8637b7526646	k__Bacteria; p__Firmicutes; c__Bacilli; o__Bacillales; f__Staphylococcaceae; g__Staphylococcus; s__Staphylococcus chromogenes	1	100	150	b32166 NZ_PPQK01000115 Staphylococcus chromogenes NCTC 10530	+	Staphylococcus chromogenes	1	1	Staphylococcus
1ab9638716d560b093385211fc512242	k__Bacteria; p__Firmicutes; c__Bacilli; o__Bacillales; f__Staphylococcaceae; g__Staphylococcus; s__Staphylococcus hominis	0.987284	100	150	b1461 AF242283 Staphylococcus hominis subsp. novobiosepticus strain R22	+	Staphylococcus hominis	1	1	Staphylococcus
5d4f06e6c0c1d9ee4622d86f430d2f28	k__Bacteria; p__Firmicutes; c__Bacilli; o__Lactobacillales; f__Aerococcaceae; g__Aerococcus; s__Aerococcus christensenii	1	100	150	b31630 PKGZ01000005 Aerococcus christensenii UMB0844	+	Aerococcus christensenii	1	1	Aerococcus
815d6ac3abd699b9e460f55bced3c9ab	k__Bacteria; p__Firmicutes; c__Bacilli; o__Lactobacillales; f__Aerococcaceae; g__Aerococcus; s__Aerococcus christensenii	1	100	150	b31630 PKGZ01000005 Aerococcus christensenii UMB0844	+	Aerococcus christensenii	1	1	Aerococcus
3125233e8d7e14bf1d54645f280f770b	k__Bacteria; p__Firmicutes; c__Bacilli; o__Lactobacillales; f__Aerococcaceae; g__Aerococcus; s__Aerococcus urinae	1	100	150	b3363 AY123698 Aerococcus urinae ATCC 51268	+	Aerococcus urinae	1	1	Aerococcus
842fb422ffbac617ba91b4aec882c3a0	k__Bacteria; p__Firmicutes; c__Bacilli; o__Lactobacillales; f__Aerococcaceae; g__Facklamia; s__Facklamia hominis	1	100	150	b26642 AGZC01000025 Facklamia hominis ACS-120-V-Sch10	+	Facklamia hominis	1	1	Facklamia
934a8e7147191e47c9ce1431db472774	k__Bacteria; p__Firmicutes; c__Bacilli; o__Lactobacillales; f__Aerococcaceae; g__Facklamia; s__Facklamia hominis	1	100	150	b26642 AGZC01000025 Facklamia hominis ACS-120-V-Sch10	+	Facklamia hominis	1	1	Facklamia
2d0ecd114ab3617c982fc833f5486c73	k__Bacteria; p__Firmicutes; c__Bacilli; o__Lactobacillales; f__Lactobacillaceae; g__Lactobacillus; s__Lactobacillus crispatus	1	100	150	b18127 GL531739 Lactobacillus crispatus CTV-05	+	Lactobacillus crispatus	1	1	Lactobacillus
32a51d0b27e891b7e1cb52039e44d038	k__Bacteria; p__Firmicutes; c__Bacilli; o__Lactobacillales; f__Lactobacillaceae; g__Lactobacillus; s__Lactobacillus crispatus	1	100	150	b18127 GL531739 Lactobacillus crispatus CTV-05	+	Lactobacillus crispatus	1	1	Lactobacillus
7b54ebdec0f76dd961c2bdbb47a9d29d	k__Bacteria; p__Firmicutes; c__Bacilli; o__Lactobacillales; f__Lactobacillaceae; g__Lactobacillus; s__Lactobacillus crispatus	1	100	150	b18127 GL531739 Lactobacillus crispatus CTV-05	+	Lactobacillus crispatus	1	1	Lactobacillus
a41cc14e97dfb4a5551dbd57e6bb0670	k__Bacteria; p__Firmicutes; c__Bacilli; o__Lactobacillales; f__Lactobacillaceae; g__Lactobacillus; s__Lactobacillus crispatus	1	100	150	b18127 GL531739 Lactobacillus crispatus CTV-05	+	Lactobacillus crispatus	1	1	Lactobacillus
e0bb92baf5feecf87eac41b3f0063817	k__Bacteria; p__Firmicutes; c__Bacilli; o__Lactobacillales; f__Lactobacillaceae; g__Lactobacillus; s__Lactobacillus crispatus	1	100	150	b18127 GL531739 Lactobacillus crispatus CTV-05	+	Lactobacillus crispatus	1	1	Lactobacillus
e6c5f9ef60f1ea651f716f8c8ff8815d	k__Bacteria; p__Firmicutes; c__Bacilli; o__Lactobacillales; f__Lactobacillaceae; g__Lactobacillus; s__Lactobacillus crispatus	1	100	150	b18127 GL531739 Lactobacillus crispatus CTV-05	+	Lactobacillus crispatus	1	1	Lactobacillus
07aa745dede27a187195e3a9e6164940	k__Bacteria; p__Firmicutes; c__Bacilli; o__Lactobacillales; f__Lactobacillaceae; g__Lactobacillus; s__Lactobacillus delbrueckii	1	100	150	b18142 CP002341 Lactobacillus delbrueckii subsp. bulgaricus ND02	+	Lactobacillus delbrueckii	1	1	Lactobacillus
150a648ad1dae0e7a131c8923dcaffda	k__Bacteria; p__Firmicutes; c__Bacilli; o__Lactobacillales; f__Lactobacillaceae; g__Lactobacillus; s__Lactobacillus delbrueckii	1	100	150	b18142 CP002341 Lactobacillus delbrueckii subsp. bulgaricus ND02	+	Lactobacillus delbrueckii	1	1	Lactobacillus
6af4138852e3fe4b1663afd970b0a1f7	k__Bacteria; p__Firmicutes; c__Bacilli; o__Lactobacillales; f__Lactobacillaceae; g__Lactobacillus; s__Lactobacillus delbrueckii	1	100	150	b18142 CP002341 Lactobacillus delbrueckii subsp. bulgaricus ND02	+	Lactobacillus delbrueckii	1	1	Lactobacillus
fc0203831cf53032c2881ae9b7a2ef00	k__Bacteria; p__Firmicutes; c__Bacilli; o__Lactobacillales; f__Lactobacillaceae; g__Lactobacillus; s__Lactobacillus delbrueckii	1	100	150	b18142 CP002341 Lactobacillus delbrueckii subsp. bulgaricus ND02	+	Lactobacillus delbrueckii	1	1	Lactobacillus
492b1592b19d88ec3f1bdb8d70ba7054	k__Bacteria; p__Firmicutes; c__Bacilli; o__Lactobacillales; f__Lactobacillaceae; g__Lactobacillus; s__Lactobacillus gasseri	0.999533	100	150	b4421 NZ_AAAO02000001 Lactobacillus gasseri	+	Lactobacillus gasseri	0.98	1	Lactobacillus
024a8b6c9503bd980b43313767b25678	k__Bacteria; p__Firmicutes; c__Bacilli; o__Lactobacillales; f__Lactobacillaceae; g__Lactobacillus; s__Lactobacillus iners	1	100	150	b18665 AEXJ01000011 Lactobacillus iners UPII 143-D	+	Lactobacillus iners	1	1	Lactobacillus
12163da8f70ffa8495d2b4655929b42a	k__Bacteria; p__Firmicutes; c__Bacilli; o__Lactobacillales; f__Lactobacillaceae; g__Lactobacillus; s__Lactobacillus iners	1	100	150	b18012 AEHN01000008 Lactobacillus iners LactinV 11V1-d	+	Lactobacillus iners	1	1	Lactobacillus
3aa782faf34f509eed1b76f73754331a	k__Bacteria; p__Firmicutes; c__Bacilli; o__Lactobacillales; f__Lactobacillaceae; g__Lactobacillus; s__Lactobacillus iners	1	100	150	b18012 AEHN01000008 Lactobacillus iners LactinV 11V1-d	+	Lactobacillus iners	1	1	Lactobacillus
6121e25ff929edf004bce4bf9ce9068e	k__Bacteria; p__Firmicutes; c__Bacilli; o__Lactobacillales; f__Lactobacillaceae; g__Lactobacillus; s__Lactobacillus iners	1	100	150	b18010 AEHP01000010 Lactobacillus iners LactinV 03V1-b	+	Lactobacillus iners	1	1	Lactobacillus
65a5b6e2f65602b135fdb0c4cc9cc701	k__Bacteria; p__Firmicutes; c__Bacilli; o__Lactobacillales; f__Lactobacillaceae; g__Lactobacillus; s__Lactobacillus iners	1	100	150	b18012 AEHN01000008 Lactobacillus iners LactinV 11V1-d	+	Lactobacillus iners	1	1	Lactobacillus
771b449aafb62e2cb078c4e5b0b37be3	k__Bacteria; p__Firmicutes; c__Bacilli; o__Lactobacillales; f__Lactobacillaceae; g__Lactobacillus; s__Lactobacillus iners	1	100	150	b18012 AEHN01000008 Lactobacillus iners LactinV 11V1-d	+	Lactobacillus iners	1	1	Lactobacillus
88826f6e5955fb75c183d0e595f73e5a	k__Bacteria; p__Firmicutes; c__Bacilli; o__Lactobacillales; f__Lactobacillaceae; g__Lactobacillus; s__Lactobacillus iners	1	100	150	b18012 AEHN01000008 Lactobacillus iners LactinV 11V1-d	+	Lactobacillus iners	1	1	Lactobacillus
8c7e8c3ba4e769fe5d1c01187c13d60a	k__Bacteria; p__Firmicutes; c__Bacilli; o__Lactobacillales; f__Lactobacillaceae; g__Lactobacillus; s__Lactobacillus iners	1	100	150	b18012 AEHN01000008 Lactobacillus iners LactinV 11V1-d	+	Lactobacillus iners	1	1	Lactobacillus
a25c7636571a4bba8568244ccb615f9c	k__Bacteria; p__Firmicutes; c__Bacilli; o__Lactobacillales; f__Lactobacillaceae; g__Lactobacillus; s__Lactobacillus iners	1	100	150	b18665 AEXJ01000011 Lactobacillus iners UPII 143-D	+	Lactobacillus iners	1	1	Lactobacillus
a4090a479de2cd3280e37772d65ae38a	k__Bacteria; p__Firmicutes; c__Bacilli; o__Lactobacillales; f__Lactobacillaceae; g__Lactobacillus; s__Lactobacillus iners	1	100	150	b18665 AEXJ01000011 Lactobacillus iners UPII 143-D	+	Lactobacillus iners	1	1	Lactobacillus
a41700590481eed1b58b5391d8300329	k__Bacteria; p__Firmicutes; c__Bacilli; o__Lactobacillales; f__Lactobacillaceae; g__Lactobacillus; s__Lactobacillus iners	1	100	150	b18012 AEHN01000008 Lactobacillus iners LactinV 11V1-d	+	Lactobacillus iners	1	1	Lactobacillus
b2fe393e2987eeb62fa224b8039e43c4	k__Bacteria; p__Firmicutes; c__Bacilli; o__Lactobacillales; f__Lactobacillaceae; g__Lactobacillus; s__Lactobacillus iners	1	100	150	b18665 AEXJ01000011 Lactobacillus iners UPII 143-D	+	Lactobacillus iners	1	1	Lactobacillus
ce3b98ce04e6912b86f38ac6b3d45d76	k__Bacteria; p__Firmicutes; c__Bacilli; o__Lactobacillales; f__Lactobacillaceae; g__Lactobacillus; s__Lactobacillus iners	1	100	150	b18665 AEXJ01000011 Lactobacillus iners UPII 143-D	+	Lactobacillus iners	1	1	Lactobacillus
e4ef3de9da410c9bc68406e1fb5225cf	k__Bacteria; p__Firmicutes; c__Bacilli; o__Lactobacillales; f__Lactobacillaceae; g__Lactobacillus; s__Lactobacillus iners	1	100	150	b18008 AEHR01000019 Lactobacillus iners SPIN 2503V10-D	+	Lactobacillus iners	1	1	Lactobacillus
863c40bdc93856a7a0a9aca1aeb0a3d2	k__Bacteria; p__Firmicutes; c__Bacilli; o__Lactobacillales; f__Lactobacillaceae; g__Lactobacillus; s__Lactobacillus jensenii	0.921629	100	150	b1432 AY608421 Lactobacillus jensenii ATCC 25258	+	Lactobacillus jensenii	0.9	1	Lactobacillus
9789ce12d1be01f58dcb52b6967c9c70	k__Bacteria; p__Firmicutes; c__Bacilli; o__Lactobacillales; f__Lactobacillaceae; g__Lactobacillus; s__Lactobacillus jensenii	0.921629	100	150	b1432 AY608421 Lactobacillus jensenii ATCC 25258	+	Lactobacillus jensenii	0.88	1	Lactobacillus
c1f6df32586abdf90835fccb029c23be	k__Bacteria; p__Firmicutes; c__Bacilli; o__Lactobacillales; f__Lactobacillaceae; g__Lactobacillus; s__Lactobacillus jensenii	0.921629	100	150	b1432 AY608421 Lactobacillus jensenii ATCC 25258	+	Lactobacillus jensenii	0.9	1	Lactobacillus
64d031bfae3e38957985f9a0ad4499f1	k__Bacteria; p__Firmicutes; c__Bacilli; o__Lactobacillales; f__Lactobacillaceae; g__Lactobacillus; s__Lactobacillus mulieris	0.999999	100	150	b35455 SDGL01000006 Lactobacillus mulieris c10Ua161M	+	Lactobacillus mulieris	1	1	Lactobacillus
9d140fb3fd311d853868aded564e7be0	k__Bacteria; p__Firmicutes; c__Bacilli; o__Lactobacillales; f__Lactobacillaceae; g__Lactobacillus; s__Lactobacillus mulieris	0.999999	100	150	b35455 SDGL01000006 Lactobacillus mulieris c10Ua161M	+	Lactobacillus mulieris	1	1	Lactobacillus
50aad83ab6697b7863a93b9412dcab83	k__Bacteria; p__Firmicutes; c__Bacilli; o__Lactobacillales; f__Lactobacillaceae; g__Lactobacillus; s__Lactobacillus paragasseri	0.817122	100	150	b3395 AY123652 Lactobacillus gasseri ATCC 9857	+	Lactobacillus paragasseri	0.99	1	Lactobacillus
0269577f06dbf4d6ef63a9eacbcfb62e	k__Bacteria; p__Firmicutes; c__Bacilli; o__Lactobacillales; f__Lactobacillaceae; g__Ligilactobacillus; s__Ligilactobacillus salivarius	1	100	150	b19118 AFOI01000002 Ligilactobacillus salivarius GJ-24	+	Ligilactobacillus salivarius	1	1	Ligilactobacillus
bdb67cec73975bd32701d8f8dfc74aa0	k__Bacteria; p__Firmicutes; c__Bacilli; o__Lactobacillales; f__Lactobacillaceae; g__Limosilactobacillus; s__Lactobacillus mucosae	1	100	150	b33451 NZ_QGDR01000006 Limosilactobacillus mucosae AGR63	+	Lactobacillus mucosae	1	1	Limosilactobacillus
0c5841ecd6f985255e772e5508959128	k__Bacteria; p__Firmicutes; c__Bacilli; o__Lactobacillales; f__Lactobacillaceae; g__Limosilactobacillus; s__Limosilactobacillus fermentum	1	100	150	b11989 AP008937 Limosilactobacillus fermentum IFO 3956	+	Limosilactobacillus fermentum	1	1	Limosilactobacillus
48c5c361933918e68bc5454103d010c5	k__Bacteria; p__Firmicutes; c__Bacilli; o__Lactobacillales; f__Lactobacillaceae; g__Limosilactobacillus; s__Limosilactobacillus oris	1	100	150	b18126 AEKL01000002 Limosilactobacillus oris PB013-T2-3	+	Limosilactobacillus oris	1	1	Limosilactobacillus
0c13c68866cb8ec7d5b42237fa07e569	k__Bacteria; p__Firmicutes; c__Bacilli; o__Lactobacillales; f__Streptococcaceae; g__Streptococcus; s__Streptococcus anginosus	0.999592	100	150	b18447 ADME01000013 Streptococcus anginosus 1_2_62CV	+	Streptococcus anginosus	0.97	1	Streptococcus
23bf83fd364676a7f578a6fada5b7ff4	k__Bacteria; p__Firmicutes; c__Bacilli; o__Lactobacillales; f__Streptococcaceae; g__Streptococcus; s__Streptococcus intermedius	0.851146	100	150	b27819 NC_022246 Streptococcus intermedius B196	+	Streptococcus intermedius	1	1	Streptococcus
69a7764b93a904c12582c2c494280717	k__Bacteria; p__Firmicutes; c__Bacilli; o__Lactobacillales; f__Streptococcaceae; g__Streptococcus; s__Streptococcus mitis	0.999329	100	150	b1121 AF352801 Streptococcus mitis ATCC 49456	+	Streptococcus mitis	1	1	Streptococcus
9ae406470a9dd36eb0ac6acb0c623527	k__Bacteria; p__Firmicutes; c__Bacilli; o__Lactobacillales; f__Streptococcaceae; g__Streptococcus; s__Streptococcus pasteurianus	0.920281	100	150	b7993 DQ302724 Streptococcus pasteurianus ATCC 43144	+	Streptococcus pasteurianus	0.9	1	Streptococcus
3d70d0fa682a3224b4943e7f12611f32	k__Bacteria; p__Firmicutes; c__Bacilli; o__Lactobacillales; f__Streptococcaceae; g__Streptococcus; s__Streptococcus pyogenes	1	100	150	b19662 CP003068 Streptococcus pyogenes Alab49	+	Streptococcus pyogenes	1	1	Streptococcus
15c4814dd20727de1dc4f1c7994e6d1d	k__Bacteria; p__Firmicutes; c__Clostridia; o__Eubacteriales; f__Lachnospiraceae; g__Enterocloster; s__Enterocloster bolteae	1	100	150	b26277 AGYG01000013 Enterocloster bolteae 90B8	+	Enterocloster bolteae	1	1	Enterocloster
efda60354c715b01543f7412400626dd	k__Bacteria; p__Firmicutes; c__Clostridia; o__Eubacteriales; f__Oscillospiraceae; g__Dysosmobacter; s__Dysosmobacter welbionis	1	100	150	b35846 CP034413 Dysosmobacter welbionis J115 DSM 106889	+	Dysosmobacter welbionis	1	1	Dysosmobacter
86219de1adaf39018b00176c411ce923	k__Bacteria; p__Firmicutes; c__Negativicutes; o__Acidaminococcales; f__Acidaminococcaceae; g__Acidaminococcus; s__Acidaminococcus intestini	1	100	150	b19661 CP003058 Acidaminococcus intestini RyC-MR95	+	Acidaminococcus intestini	1	1	Acidaminococcus
f4166d427ee290a4cddcf8317e8c3e3f	k__Bacteria; p__Firmicutes; c__Negativicutes; o__Veillonellales; f__Veillonellaceae; g__Anaeroglobus; s__Anaeroglobus geminatus	1	100	150	b20207 AGCJ01000042 Anaeroglobus geminatus F0357	+	Anaeroglobus geminatus	1	1	Anaeroglobus
e407609ffea8b83fa92932fb5e3ac4d7	k__Bacteria; p__Firmicutes; c__Negativicutes; o__Veillonellales; f__Veillonellaceae; g__Dialister; s__Dialister invisus	1	100	150	b15350 NZ_ACIM02000001 Dialister invisus DSM 15470	+	Dialister invisus	1	1	Dialister
f58faa1e0587f56e77af94197123b80e	k__Bacteria; p__Firmicutes; c__Negativicutes; o__Veillonellales; f__Veillonellaceae; g__Dialister; s__Dialister invisus	1	100	150	b15350 NZ_ACIM02000001 Dialister invisus DSM 15470	+	Dialister invisus	1	1	Dialister
0a82b231b358b13b70eca51586e1615c	k__Bacteria; p__Firmicutes; c__Negativicutes; o__Veillonellales; f__Veillonellaceae; g__Dialister; s__Dialister micraerophilus	1	100	150	b18814 AFBB01000007 Dialister micraerophilus DSM 19965	+	Dialister micraerophilus	1	1	Dialister
a869f6c76bf862ca83cf39291d3014ea	k__Bacteria; p__Firmicutes; c__Negativicutes; o__Veillonellales; f__Veillonellaceae; g__Dialister; s__Dialister micraerophilus	1	100	150	b18814 AFBB01000007 Dialister micraerophilus DSM 19965	+	Dialister micraerophilus	1	1	Dialister
b908d0f6acd180f4de8743ed6cc6abec	k__Bacteria; p__Firmicutes; c__Negativicutes; o__Veillonellales; f__Veillonellaceae; g__Dialister; s__Dialister micraerophilus	1	100	150	b18814 AFBB01000007 Dialister micraerophilus DSM 19965	+	Dialister micraerophilus	1	1	Dialister
c9a5041cb31478dd75b71e3b6f71aff4	k__Bacteria; p__Firmicutes; c__Negativicutes; o__Veillonellales; f__Veillonellaceae; g__Dialister; s__Dialister micraerophilus	1	100	150	b18814 AFBB01000007 Dialister micraerophilus DSM 19965	+	Dialister micraerophilus	1	1	Dialister
f076705c55a342386f2e61fe18e31a5a	k__Bacteria; p__Firmicutes; c__Negativicutes; o__Veillonellales; f__Veillonellaceae; g__Dialister; s__Dialister micraerophilus	1	100	150	b18814 AFBB01000007 Dialister micraerophilus DSM 19965	+	Dialister micraerophilus	1	1	Dialister
1b539b4c066aa08d9f361090c16a1cb2	k__Bacteria; p__Firmicutes; c__Negativicutes; o__Veillonellales; f__Veillonellaceae; g__Megasphaera; s__Megasphaera elsdenii	1	100	150	b30610 NZ_NQMW01000014 Megasphaera elsdenii indica	+	Megasphaera elsdenii	1	1	Megasphaera
3bc6bdb1e18637d93a6d912863466d9e	k__Bacteria; p__Firmicutes; c__Tissierellia; o__-; f__-; g__Ezakiella; s__Ezakiella coagulans	1	100	150	b17655 NZ_QEKV01000005 Ezakiella coagulans JCM 12528	+	Ezakiella coagulans	1	1	Ezakiella
5640c323e96f07b4361997288281d9f5	k__Bacteria; p__Firmicutes; c__Tissierellia; o__Tissierellales; f__Peptoniphilaceae; g__Murdochiella; s__Murdochiella vaginalis	1	100	150	b35241 NZ_LT632322 Murdochiella vaginalis Marseille-P2341	+	Murdochiella vaginalis	1	1	Murdochiella
17c135a10400f024d9e9860af40a8095	k__Bacteria; p__Proteobacteria; c__Alphaproteobacteria; o__Sphingomonadales; f__Sphingomonadaceae; g__Novosphingobium; s__Novosphingobium panipatense	0.999987	100	150	b29832 NZ_MSQB01000027 Novosphingobium panipatense P5:ABC	+	Novosphingobium panipatense	1	1	Novosphingobium
2347ebbe0187399692a28c5a24c2ecbc	k__Bacteria; p__Proteobacteria; c__Alphaproteobacteria; o__Sphingomonadales; f__Sphingomonadaceae; g__Sphingomonas; s__Sphingomonas melonis	0.999997	100	150	b27318 NZ_AQUJ01000001 Sphingomonas melonis C3	+	Sphingomonas melonis	1	1	Sphingomonas
dbca0ec0008e532f2351bc31f369698d	k__Bacteria; p__Proteobacteria; c__Alphaproteobacteria; o__Sphingomonadales; f__Sphingomonadaceae; g__Sphingomonas; s__Sphingomonas melonis	0.999997	100	150	b27318 NZ_AQUJ01000001 Sphingomonas melonis C3	+	Sphingomonas melonis	1	1	Sphingomonas
88e6050e099858da662131f9b05eebd1	k__Bacteria; p__Proteobacteria; c__Betaproteobacteria; o__Burkholderiales; f__Burkholderiaceae; g__Ralstonia; s__Ralstonia insidiosa	0.998385	100	150	b31851 NZ_PKPC01000003 Ralstonia insidiosa WCHRI065162	+	Ralstonia insidiosa	0.99	1	Ralstonia
ecb4792ca56fd3892fba1585c2d0949c	k__Bacteria; p__Proteobacteria; c__Betaproteobacteria; o__Burkholderiales; f__Burkholderiaceae; g__Ralstonia; s__Ralstonia pickettii	0.9993	100	150	b26269 APMQ01000003 Ralstonia pickettii OR214	+	Ralstonia pickettii	1	1	Ralstonia
d0233b22a82f90711a6ec4b990b1fa45	k__Bacteria; p__Proteobacteria; c__Betaproteobacteria; o__Burkholderiales; f__Comamonadaceae; g__Comamonas; s__Comamonas testosteroni	0.99937	100	150	b27343 NZ_BAEC01000057 Comamonas testosteroni NBRC 100989	+	Comamonas testosteroni	1	1	Comamonas
c1749417d21da8731d354be966a4c5bf	k__Bacteria; p__Proteobacteria; c__Gammaproteobacteria; o__Enterobacterales; f__Enterobacteriaceae; g__Atlantibacter; s__Atlantibacter hermannii	1	100	150	b20350 BAFF01000002 Escherichia hermannii NBRC 105704	+	Atlantibacter hermannii	1	1	Atlantibacter
8f99063cba84258c8785003a1174f863	k__Bacteria; p__Proteobacteria; c__Gammaproteobacteria; o__Enterobacterales; f__Enterobacteriaceae; g__Enterobacter; s__Enterobacter roggenkampii	0.991366	100	150	b33408 QMCP01000020 Enterobacter roggenkampii 168A8	+	Enterobacter roggenkampii	0.99	1	Enterobacter
1ac497e493427257dde3307086da3c54	k__Bacteria; p__Proteobacteria; c__Gammaproteobacteria; o__Enterobacterales; f__Enterobacteriaceae; g__Escherichia; s__Escherichia coli	0.750322	100	150	b21435 AMUQ01000194 Escherichia coli N1	+	Escherichia coli	0.99	0.99	Escherichia
1850ca138d34e1a793ff52f4cea8c13c	k__Bacteria; p__Proteobacteria; c__Gammaproteobacteria; o__Enterobacterales; f__Enterobacteriaceae; g__Klebsiella; s__Klebsiella pneumoniae	0.999954	100	150	b21055 AMLM01000001 Klebsiella pneumoniae subsp. pneumoniae WGLW2	+	Klebsiella pneumoniae	1	1	Klebsiella
644065d358a215ecd0d3eadb95071859	k__Bacteria; p__Proteobacteria; c__Gammaproteobacteria; o__Enterobacterales; f__Morganellaceae; g__Morganella; s__Morganella morganii	0.999993	100	150	b20996 ALJX01000001 Morganella morganii subsp. morganii KT	+	Morganella morganii	1	1	Morganella
dbe1fdf4c36e18bfae710a5973b9fff1	k__Bacteria; p__Proteobacteria; c__Gammaproteobacteria; o__Enterobacterales; f__Yersiniaceae; g__Serratia; s__Serratia fonticola	0.999864	100	150	b27919 ASZA01000015 Serratia fonticola AU-AP2C	+	Serratia fonticola	0.99	1	Serratia
a46aafaf445f30dae644f1a70a65e619	k__Bacteria; p__Proteobacteria; c__Gammaproteobacteria; o__Pseudomonadales; f__Pseudomonadaceae; g__Pseudomonas; s__Pseudomonas azotoformans	0.99649	100	150	b35179 MZZJ01000005 Pseudomonas azotoformans SC 14	+	Pseudomonas azotoformans	0.94	1	Pseudomonas
7ef26a270b8256e9aef9957d40993232	k__Bacteria; p__Proteobacteria; c__Gammaproteobacteria; o__Pseudomonadales; f__Pseudomonadaceae; g__Pseudomonas; s__Pseudomonas fluorescens	0.876486	100	150	b21099 AKXH01000016 Pseudomonas fluorescens BBc6R8	+	Pseudomonas fluorescens	0.84	1	Pseudomonas
31de9a5a68710964b27ce51996d11ef0	k__Bacteria; p__Actinobacteria; c__Actinomycetia; o__Actinomycetales; f__Actinomycetaceae; g__Fannyhessea; s__Fannyhessea vaginae	1	99.3	150	b17711 AEDQ01000023 Fannyhessea vaginae PB189-T1-4	+	Fannyhessea vaginae	1	1	Fannyhessea
570c8fdf0574a8b7311127a183e40ffd	k__Bacteria; p__Actinobacteria; c__Actinomycetia; o__Actinomycetales; f__Actinomycetaceae; g__Fannyhessea; s__Fannyhessea vaginae	1	99.3	150	b12598 FJ360434 Fannyhessea vaginae DSM15829	+	Fannyhessea vaginae	1	1	Fannyhessea
c90eb9e504a5396f6e10536be594d32e	k__Bacteria; p__Actinobacteria; c__Actinomycetia; o__Actinomycetales; f__Actinomycetaceae; g__Fannyhessea; s__Fannyhessea vaginae	1	99.3	150	b12598 FJ360434 Fannyhessea vaginae DSM15829	+	Fannyhessea vaginae	1	1	Fannyhessea
24f9ea47af28fb642bcde12b72ae0276	k__Bacteria; p__Actinobacteria; c__Actinomycetia; o__Actinomycetales; f__Actinomycetaceae; g__Gleimia; s__Gleimia europaea	1	99.3	150	b28204 AGWN01000001 Gleimia europaea ACS-120-V-Col10b	+	Gleimia europaea	1	1	Gleimia
acd69cfc8dc13de8817eee3c9fa84d12	k__Bacteria; p__Actinobacteria; c__Actinomycetia; o__Actinomycetales; f__Actinomycetaceae; g__Mobiluncus; s__Mobiluncus mulieris	1	99.3	150	b17980 AEGV01000018 Mobiluncus mulieris FB024-16	+	Mobiluncus mulieris	1	1	Mobiluncus
feed2f217ea95d72c1e40086cd3b5af8	k__Bacteria; p__Actinobacteria; c__Actinomycetia; o__Actinomycetales; f__Actinomycetaceae; g__Schaalia; s__Schaalia turicensis	1	99.3	150	b31636 PKKJ01000008 Actinomyces turicensis UMB0250	+	Schaalia turicensis	1	1	Schaalia
b722a37c5e8a305ad23599a2e6f289b8	k__Bacteria; p__Actinobacteria; c__Actinomycetia; o__Actinomycetales; f__Actinomycetaceae; g__Winkia; s__Winkia neuii	1	99.3	150	b21018 NZ_JH815214 Winkia neuii BVS029A5	+	Winkia neuii	1	1	Winkia
411b1944562ccbc7053a63fb101534d8	k__Bacteria; p__Actinobacteria; c__Actinomycetia; o__Bifidobacteriales; f__Bifidobacteriaceae; g__Alloscardovia; s__Alloscardovia omnicolens	1	99.3	150	b27849 AWSI01000021 Alloscardovia omnicolens F0580	+	Alloscardovia omnicolens	1	1	Alloscardovia
c580614a9b39ba1e4bf83ad0d3b9c0bd	k__Bacteria; p__Actinobacteria; c__Actinomycetia; o__Bifidobacteriales; f__Bifidobacteriaceae; g__Bifidobacterium; s__Bifidobacterium adolescentis	1	99.3	150	b272 AF210319 Bifidobacterium adolescentis JCM1275	+	Bifidobacterium adolescentis	1	1	Bifidobacterium
daa192f35423faee63a7261911e9d057	k__Bacteria; p__Actinobacteria; c__Actinomycetia; o__Bifidobacteriales; f__Bifidobacteriaceae; g__Bifidobacterium; s__Bifidobacterium adolescentis	0.999998	99.3	150	b29267 NAQF01000005 Bifidobacterium adolescentis 1892B	+	Bifidobacterium adolescentis	0.99	1	Bifidobacterium
2ab3630fcade006713230f9cb3444654	k__Bacteria; p__Actinobacteria; c__Actinomycetia; o__Bifidobacteriales; f__Bifidobacteriaceae; g__Bifidobacterium; s__Bifidobacterium breve	0.999963	99.3	150	b21751 NZ_AFVV01000027 Bifidobacterium breve CECT 7263	+	Bifidobacterium breve	1	1	Bifidobacterium
916db39d76f7c09730c085e7caeb92d2	k__Bacteria; p__Actinobacteria; c__Actinomycetia; o__Bifidobacteriales; f__Bifidobacteriaceae; g__Bifidobacterium; s__Bifidobacterium breve	0.999975	99.3	150	b21751 NZ_AFVV01000027 Bifidobacterium breve CECT 7263	+	Bifidobacterium breve	1	1	Bifidobacterium
83319fe1ad4adc46cd4bf8b1d93efd16	k__Bacteria; p__Actinobacteria; c__Actinomycetia; o__Bifidobacteriales; f__Bifidobacteriaceae; g__Bifidobacterium; s__Bifidobacterium longum	0.99992	99.3	150	b3457 NC_004307 Bifidobacterium longum NCC2705	+	Bifidobacterium longum	1	1	Bifidobacterium
0602a33002583f300552165f1f0f2233	k__Bacteria; p__Actinobacteria; c__Actinomycetia; o__Bifidobacteriales; f__Bifidobacteriaceae; g__Gardnerella; s__Gardnerella vaginalis	1	99.3	150	b26701 Gardnerella vaginalis N143	+	Gardnerella vaginalis	1	1	Gardnerella
0beae2715c1ff5f85db2c74d6ca18d13	k__Bacteria; p__Actinobacteria; c__Actinomycetia; o__Bifidobacteriales; f__Bifidobacteriaceae; g__Gardnerella; s__Gardnerella vaginalis	1	99.3	150	b28177 LRQB01000075 Gardnerella vaginalis PSS_7772B (Genome sp. 7)	+	Gardnerella vaginalis	1	1	Gardnerella
19d176dc45d6e2625e1a361726b4b2a6	k__Bacteria; p__Actinobacteria; c__Actinomycetia; o__Bifidobacteriales; f__Bifidobacteriaceae; g__Gardnerella; s__Gardnerella vaginalis	1	99.3	150	b26701 Gardnerella vaginalis N143	+	Gardnerella vaginalis	1	1	Gardnerella
1a61541ec0ac0ba383689b23b8d98992	k__Bacteria; p__Actinobacteria; c__Actinomycetia; o__Bifidobacteriales; f__Bifidobacteriaceae; g__Gardnerella; s__Gardnerella vaginalis	1	99.3	150	b28177 LRQB01000075 Gardnerella vaginalis PSS_7772B (Genome sp. 7)	+	Gardnerella vaginalis	1	1	Gardnerella
1dca02ff57b1a9f8eaec8266371d58ff	k__Bacteria; p__Actinobacteria; c__Actinomycetia; o__Bifidobacteriales; f__Bifidobacteriaceae; g__Gardnerella; s__Gardnerella vaginalis	1	99.3	150	b26701 Gardnerella vaginalis N143	+	Gardnerella vaginalis	1	1	Gardnerella
25c5d7a3be1c618e4af5eaadd29479d9	k__Bacteria; p__Actinobacteria; c__Actinomycetia; o__Bifidobacteriales; f__Bifidobacteriaceae; g__Gardnerella; s__Gardnerella vaginalis	0.999999	99.3	150	b26701 Gardnerella vaginalis N143	+	Gardnerella vaginalis	1	1	Gardnerella
2a1f96ae24434f0d84134d426d06594f	k__Bacteria; p__Actinobacteria; c__Actinomycetia; o__Bifidobacteriales; f__Bifidobacteriaceae; g__Gardnerella; s__Gardnerella vaginalis	1	99.3	150	b26701 Gardnerella vaginalis N143	+	Gardnerella vaginalis	1	1	Gardnerella
2bb731850e4c0f06064e6746476852d5	k__Bacteria; p__Actinobacteria; c__Actinomycetia; o__Bifidobacteriales; f__Bifidobacteriaceae; g__Gardnerella; s__Gardnerella vaginalis	1	99.3	150	b26727 ATJS01000024 Gardnerella vaginalis JCP7275	+	Gardnerella vaginalis	1	1	Gardnerella
2bfef33e11cd7df689e96453a4073454	k__Bacteria; p__Actinobacteria; c__Actinomycetia; o__Bifidobacteriales; f__Bifidobacteriaceae; g__Gardnerella; s__Gardnerella vaginalis	1	99.3	150	b26701 Gardnerella vaginalis N143	+	Gardnerella vaginalis	1	1	Gardnerella
2e2014f1e7e10722ee5d4ad73f2adaff	k__Bacteria; p__Actinobacteria; c__Actinomycetia; o__Bifidobacteriales; f__Bifidobacteriaceae; g__Gardnerella; s__Gardnerella vaginalis	1	99.3	150	b26731 ATJJ01000013 Gardnerella vaginalis JCP8108	+	Gardnerella vaginalis	1	1	Gardnerella
31810574fa69bfc9ef5fdf06abd212c5	k__Bacteria; p__Actinobacteria; c__Actinomycetia; o__Bifidobacteriales; f__Bifidobacteriaceae; g__Gardnerella; s__Gardnerella vaginalis	1	99.3	150	b26731 ATJJ01000013 Gardnerella vaginalis JCP8108	+	Gardnerella vaginalis	1	1	Gardnerella
3cc1477fe8e48066bbd95f5163ffa709	k__Bacteria; p__Actinobacteria; c__Actinomycetia; o__Bifidobacteriales; f__Bifidobacteriaceae; g__Gardnerella; s__Gardnerella vaginalis	1	99.3	150	b21787 NZ_ADEQ01000010 Gardnerella vaginalis 55152 (Genome sp. 2)	+	Gardnerella vaginalis	1	1	Gardnerella
41589f9ab226be87164d4d52236b651a	k__Bacteria; p__Actinobacteria; c__Actinomycetia; o__Bifidobacteriales; f__Bifidobacteriaceae; g__Gardnerella; s__Gardnerella vaginalis	1	99.3	150	b19054 AFDI01000010 Gardnerella vaginalis 315-A	+	Gardnerella vaginalis	1	1	Gardnerella
53e556042e306b2670a6973d3594cd5b	k__Bacteria; p__Actinobacteria; c__Actinomycetia; o__Bifidobacteriales; f__Bifidobacteriaceae; g__Gardnerella; s__Gardnerella vaginalis	0.999999	99.3	150	b26701 Gardnerella vaginalis N143	+	Gardnerella vaginalis	0.99	0.99	Gardnerella
5f8fef514d1d38f09aea15486d0439b4	k__Bacteria; p__Actinobacteria; c__Actinomycetia; o__Bifidobacteriales; f__Bifidobacteriaceae; g__Gardnerella; s__Gardnerella vaginalis	0.999999	99.3	150	b26701 Gardnerella vaginalis N143	+	Gardnerella vaginalis	1	1	Gardnerella
6014ba0a8aacbca638a8088d3d178816	k__Bacteria; p__Actinobacteria; c__Actinomycetia; o__Bifidobacteriales; f__Bifidobacteriaceae; g__Gardnerella; s__Gardnerella vaginalis	1	99.3	150	b19071 CP002725 Gardnerella vaginalis HMP9231	+	Gardnerella vaginalis	1	1	Gardnerella
623493ad16ab13d9978239895296262b	k__Bacteria; p__Actinobacteria; c__Actinomycetia; o__Bifidobacteriales; f__Bifidobacteriaceae; g__Gardnerella; s__Gardnerella vaginalis	1	99.3	150	b19054 AFDI01000010 Gardnerella vaginalis 315-A	+	Gardnerella vaginalis	1	1	Gardnerella
7760bc885c66b6f1dac880e0dc0f12df	k__Bacteria; p__Actinobacteria; c__Actinomycetia; o__Bifidobacteriales; f__Bifidobacteriaceae; g__Gardnerella; s__Gardnerella vaginalis	1	99.3	150	b26701 Gardnerella vaginalis N143	+	Gardnerella vaginalis	1	1	Gardnerella
81d3ebcd4993676e577c39ed82adfc69	k__Bacteria; p__Actinobacteria; c__Actinomycetia; o__Bifidobacteriales; f__Bifidobacteriaceae; g__Gardnerella; s__Gardnerella vaginalis	1	99.3	150	b21787 NZ_ADEQ01000010 Gardnerella vaginalis 55152 (Genome sp. 2)	+	Gardnerella vaginalis	1	1	Gardnerella
8d03178bd94fe3e8116aefa486747954	k__Bacteria; p__Actinobacteria; c__Actinomycetia; o__Bifidobacteriales; f__Bifidobacteriaceae; g__Gardnerella; s__Gardnerella vaginalis	1	99.3	150	b21789 NZ_ADEN01000009 Gardnerella vaginalis 0288E	+	Gardnerella vaginalis	1	1	Gardnerella
9a30717b01c66502509cc14b765d6545	k__Bacteria; p__Actinobacteria; c__Actinomycetia; o__Bifidobacteriales; f__Bifidobacteriaceae; g__Gardnerella; s__Gardnerella vaginalis	0.999999	99.3	150	b26701 Gardnerella vaginalis N143	+	Gardnerella vaginalis	1	1	Gardnerella
a8025b24c5cca3df7a58f2d8ce411b1a	k__Bacteria; p__Actinobacteria; c__Actinomycetia; o__Bifidobacteriales; f__Bifidobacteriaceae; g__Gardnerella; s__Gardnerella vaginalis	1	99.3	150	b26701 Gardnerella vaginalis N143	+	Gardnerella vaginalis	1	1	Gardnerella
c59c3fb561457c3c4f0baf87bd0fce18	k__Bacteria; p__Actinobacteria; c__Actinomycetia; o__Bifidobacteriales; f__Bifidobacteriaceae; g__Gardnerella; s__Gardnerella vaginalis	1	99.3	150	b19054 AFDI01000010 Gardnerella vaginalis 315-A	+	Gardnerella vaginalis	1	1	Gardnerella
cefe3b35f2fbb35f4124806fb19ec307	k__Bacteria; p__Actinobacteria; c__Actinomycetia; o__Bifidobacteriales; f__Bifidobacteriaceae; g__Gardnerella; s__Gardnerella vaginalis	1	99.3	150	b19054 AFDI01000010 Gardnerella vaginalis 315-A	+	Gardnerella vaginalis	1	1	Gardnerella
ed5391a13f1198b355ec06a2f39fae2c	k__Bacteria; p__Actinobacteria; c__Actinomycetia; o__Bifidobacteriales; f__Bifidobacteriaceae; g__Gardnerella; s__Gardnerella vaginalis	1	99.3	150	b28177 LRQB01000075 Gardnerella vaginalis PSS_7772B (Genome sp. 7)	+	Gardnerella vaginalis	1	1	Gardnerella
f1552c3c89c36529d50d67379b56b243	k__Bacteria; p__Actinobacteria; c__Actinomycetia; o__Bifidobacteriales; f__Bifidobacteriaceae; g__Gardnerella; s__Gardnerella vaginalis	1	99.3	150	b26731 ATJJ01000013 Gardnerella vaginalis JCP8108	+	Gardnerella vaginalis	1	1	Gardnerella
32f3d11bc218404615b4f22503fcaa9b	k__Bacteria; p__Actinobacteria; c__Actinomycetia; o__Bifidobacteriales; f__Bifidobacteriaceae; g__Scardovia; s__Scardovia wiggsiae	1	99.3	150	b27254 NZ_AKCI01000001 Scardovia wiggsiae F0424	+	Scardovia wiggsiae	1	1	Scardovia
4490e3d08c81e3f7fb45f80bd4c14282	k__Bacteria; p__Actinobacteria; c__Actinomycetia; o__Corynebacteriales; f__Corynebacteriaceae; g__Corynebacterium; s__Corynebacterium pseudogenitalium	0.74056	99.3	150	b14483 NZ_ACVP01000003 Corynebacterium tuberculostearicum SK141	+	Corynebacterium tuberculostearicum	0.54	1	Corynebacterium
8fd276fbf7c648224aeafc11e43f4ad3	k__Bacteria; p__Actinobacteria; c__Actinomycetia; o__Corynebacteriales; f__Corynebacteriaceae; g__Corynebacterium; s__Corynebacterium pyruviciproducens	1	99.3	150	b31619 PKHO01000006 Corynebacterium pyruviciproducens UMB0763	+	Corynebacterium pyruviciproducens	1	1	Corynebacterium
220c02780e7b25e01a3b97a318cc24c9	k__Bacteria; p__Actinobacteria; c__Actinomycetia; o__Corynebacteriales; f__Corynebacteriaceae; g__Corynebacterium; s__Corynebacterium tuberculostearicum	0.99999	99.3	150	b14482 NZ_ACVP01000037 Corynebacterium tuberculostearicum SK141	+	Corynebacterium tuberculostearicum	1	1	Corynebacterium
410e8c5f279375bee70e1fd956468635	k__Bacteria; p__Actinobacteria; c__Actinomycetia; o__Corynebacteriales; f__Corynebacteriaceae; g__Corynebacterium; s__Corynebacterium tuberculostearicum	0.999998	99.3	150	b14482 NZ_ACVP01000037 Corynebacterium tuberculostearicum SK141	+	Corynebacterium tuberculostearicum	1	1	Corynebacterium
a3434014c9ec54b8f4255b587b66540d	k__Bacteria; p__Actinobacteria; c__Actinomycetia; o__Corynebacteriales; f__Corynebacteriaceae; g__Corynebacterium; s__Corynebacterium tuberculostearicum	0.999992	99.3	150	b14482 NZ_ACVP01000037 Corynebacterium tuberculostearicum SK141	+	Corynebacterium tuberculostearicum	1	1	Corynebacterium
b6e92501042e5b659195d5a8a02add81	k__Bacteria; p__Actinobacteria; c__Actinomycetia; o__Corynebacteriales; f__Corynebacteriaceae; g__Corynebacterium; s__Corynebacterium tuberculostearicum	0.999999	99.3	150	b14482 NZ_ACVP01000037 Corynebacterium tuberculostearicum SK141	+	Corynebacterium tuberculostearicum	1	1	Corynebacterium
c899bea57cc024d1705880213cd17b2a	k__Bacteria; p__Actinobacteria; c__Actinomycetia; o__Corynebacteriales; f__Corynebacteriaceae; g__Corynebacterium; s__Corynebacterium tuberculostearicum	0.999992	99.3	150	b14482 NZ_ACVP01000037 Corynebacterium tuberculostearicum SK141	+	Corynebacterium tuberculostearicum	1	1	Corynebacterium
d8facec648ac963d09f05ceb3681bc9b	k__Bacteria; p__Actinobacteria; c__Actinomycetia; o__Corynebacteriales; f__Corynebacteriaceae; g__Corynebacterium; s__Corynebacterium tuberculostearicum	0.999992	99.3	150	b14482 NZ_ACVP01000037 Corynebacterium tuberculostearicum SK141	+	Corynebacterium tuberculostearicum	1	1	Corynebacterium
fe7c2085fde0885c381adec623c51dcc	k__Bacteria; p__Actinobacteria; c__Actinomycetia; o__Corynebacteriales; f__Corynebacteriaceae; g__Corynebacterium; s__Corynebacterium tuberculostearicum	0.999999	99.3	150	b14482 NZ_ACVP01000037 Corynebacterium tuberculostearicum SK141	+	Corynebacterium tuberculostearicum	1	1	Corynebacterium
3fc30c832608fd584dcdb4fce3d8e91c	k__Bacteria; p__Actinobacteria; c__Actinomycetia; o__Corynebacteriales; f__Corynebacteriaceae; g__Corynebacterium; s__Corynebacterium tuscaniense	0.999999	99.3	150	b31748 NZ_PNHG01000007 Corynebacterium tuscaniense UMB0792	+	Corynebacterium tuscaniense	0.99	1	Corynebacterium
ab2f6c2230d479bb7235d8e9d60ed2fc	k__Bacteria; p__Actinobacteria; c__Actinomycetia; o__Micrococcales; f__Brevibacteriaceae; g__Brevibacterium; s__Brevibacterium ravenspurgense	1	99.3	150	b31634 PKGO01000004 Brevibacterium ravenspurgense UMB0426	+	Brevibacterium ravenspurgense	1	1	Brevibacterium
35d69ef469e374c7a54520726867c4fb	k__Bacteria; p__Actinobacteria; c__Actinomycetia; o__Propionibacteriales; f__Propionibacteriaceae; g__Cutibacterium; s__Cutibacterium acnes	1	99.3	150	b5848 NC_006085 Cutibacterium acnes KPA171202	+	Cutibacterium acnes	1	1	Cutibacterium
cd06976903aebf116e2fe0e17d7561cb	k__Bacteria; p__Actinobacteria; c__Actinomycetia; o__Propionibacteriales; f__Propionibacteriaceae; g__Cutibacterium; s__Cutibacterium acnes	1	99.3	150	b5848 NC_006085 Cutibacterium acnes KPA171202	+	Cutibacterium acnes	1	1	Cutibacterium
908a9ce53cc8d77bd63ab51293eb807d	k__Bacteria; p__Bacteroidetes; c__Bacteroidia; o__Bacteroidales; f__Porphyromonadaceae; g__Porphyromonas; s__Porphyromonas asaccharolytica	0.999999	99.3	150	b17650 AB547573 Porphyromonas asaccharolytica JCM 6326	+	Porphyromonas asaccharolytica	1	1	Porphyromonas
05ec95519e41c11351d0c235f057c7e0	k__Bacteria; p__Bacteroidetes; c__Bacteroidia; o__Bacteroidales; f__Porphyromonadaceae; g__Porphyromonas; s__Porphyromonas uenonis	0.999991	99.3	150	b17634 AB547589 Porphyromonas uenonis JCM 13868	+	Porphyromonas uenonis	0.99	1	Porphyromonas
163ccc68d4fdc2dfc32c4fce03a7f742	k__Bacteria; p__Bacteroidetes; c__Bacteroidia; o__Bacteroidales; f__Porphyromonadaceae; g__Porphyromonas; s__Porphyromonas uenonis	1	99.3	150	b13746 NZ_ACLR01000009 Porphyromonas uenonis 60-3	+	Porphyromonas uenonis	1	1	Porphyromonas
264549292c628256fafeb4c23a572c73	k__Bacteria; p__Bacteroidetes; c__Bacteroidia; o__Bacteroidales; f__Porphyromonadaceae; g__Porphyromonas; s__Porphyromonas uenonis	0.999991	99.3	150	b17634 AB547589 Porphyromonas uenonis JCM 13868	+	Porphyromonas uenonis	0.99	1	Porphyromonas
3a2a5fc672659c37efcfd32fbd2e7d08	k__Bacteria; p__Bacteroidetes; c__Bacteroidia; o__Bacteroidales; f__Porphyromonadaceae; g__Porphyromonas; s__Porphyromonas uenonis	0.999991	99.3	150	b17634 AB547589 Porphyromonas uenonis JCM 13868	+	Porphyromonas uenonis	0.99	1	Porphyromonas
5d5267fbb9a63a991e542b7d84b9e511	k__Bacteria; p__Bacteroidetes; c__Bacteroidia; o__Bacteroidales; f__Porphyromonadaceae; g__Porphyromonas; s__Porphyromonas uenonis	1	99.3	150	b17634 AB547589 Porphyromonas uenonis JCM 13868	+	Porphyromonas uenonis	1	1	Porphyromonas
6e5914da3b2f6e3a02ecd41b913534a2	k__Bacteria; p__Bacteroidetes; c__Bacteroidia; o__Bacteroidales; f__Porphyromonadaceae; g__Porphyromonas; s__Porphyromonas uenonis	1	99.3	150	b17634 AB547589 Porphyromonas uenonis JCM 13868	+	Porphyromonas uenonis	1	1	Porphyromonas
92d851978c02471591593b489c852307	k__Bacteria; p__Bacteroidetes; c__Bacteroidia; o__Bacteroidales; f__Porphyromonadaceae; g__Porphyromonas; s__Porphyromonas uenonis	1	99.3	150	b13746 NZ_ACLR01000009 Porphyromonas uenonis 60-3	+	Porphyromonas uenonis	1	1	Porphyromonas
bb4cd0a9fc47af395b1dbffa1e225623	k__Bacteria; p__Bacteroidetes; c__Bacteroidia; o__Bacteroidales; f__Porphyromonadaceae; g__Porphyromonas; s__Porphyromonas uenonis	0.999991	99.3	150	b17634 AB547589 Porphyromonas uenonis JCM 13868	+	Porphyromonas uenonis	0.99	1	Porphyromonas
554faebb681d0747a0dbed82b7e69c0c	k__Bacteria; p__Bacteroidetes; c__Bacteroidia; o__Bacteroidales; f__Prevotellaceae; g__Prevotella; s__Prevotella amnii	1	99.3	150	b17632 AB547591 Prevotella amnii JCM 14753	+	Prevotella amnii	1	1	Prevotella
802d55d0ad3f9a63a8ea1ec44b338bdf	k__Bacteria; p__Bacteroidetes; c__Bacteroidia; o__Bacteroidales; f__Prevotellaceae; g__Prevotella; s__Prevotella amnii	1	99.3	150	b17632 AB547591 Prevotella amnii JCM 14753	+	Prevotella amnii	1	1	Prevotella
1c70116f753f676d8d7ead69296c244b	k__Bacteria; p__Bacteroidetes; c__Bacteroidia; o__Bacteroidales; f__Prevotellaceae; g__Prevotella; s__Prevotella bergensis	1	99.3	150	b15882 NZ_ACKS01000084 Prevotella bergensis DSM 17361	+	Prevotella bergensis	1	1	Prevotella
62b06108f43ee2e1ae69a54dab04157a	k__Bacteria; p__Bacteroidetes; c__Bacteroidia; o__Bacteroidales; f__Prevotellaceae; g__Prevotella; s__Prevotella buccalis	1	99.3	150	b6839 AY691278 Prevotella buccalis ATCC 35310	+	Prevotella buccalis	1	1	Prevotella
b3a2be123f2cacde1dbc744f9d8fe1aa	k__Bacteria; p__Bacteroidetes; c__Bacteroidia; o__Bacteroidales; f__Prevotellaceae; g__Prevotella; s__Prevotella buccalis	1	99.3	150	b6839 AY691278 Prevotella buccalis ATCC 35310	+	Prevotella buccalis	1	1	Prevotella
b5597d661946a278036aa8961953fa8a	k__Bacteria; p__Bacteroidetes; c__Bacteroidia; o__Bacteroidales; f__Prevotellaceae; g__Prevotella; s__Prevotella buccalis	1	99.3	150	b15898 ADEG01000062 Prevotella buccalis ATCC 35310	+	Prevotella buccalis	1	1	Prevotella
0ef18766fca9f495d551b5fe3cadfe77	k__Bacteria; p__Bacteroidetes; c__Bacteroidia; o__Bacteroidales; f__Prevotellaceae; g__Prevotella; s__Prevotella colorans	1	99.3	150	b32562 QENY01000001 Prevotella colorans DSM 100333	+	Prevotella colorans	1	1	Prevotella
4964de3cb2efefc3fab960e887446ba2	k__Bacteria; p__Bacteroidetes; c__Bacteroidia; o__Bacteroidales; f__Prevotellaceae; g__Prevotella; s__Prevotella colorans	1	99.3	150	b32562 QENY01000001 Prevotella colorans DSM 100333	+	Prevotella colorans	1	1	Prevotella
fd098cc4ff3746b2c5c7bf8ab9b08c36	k__Bacteria; p__Bacteroidetes; c__Bacteroidia; o__Bacteroidales; f__Prevotellaceae; g__Prevotella; s__Prevotella colorans	1	99.3	150	b32562 QENY01000001 Prevotella colorans DSM 100333	+	Prevotella colorans	1	1	Prevotella
fffdc729da0cd4612b2d595a58e7356f	k__Bacteria; p__Bacteroidetes; c__Bacteroidia; o__Bacteroidales; f__Prevotellaceae; g__Prevotella; s__Prevotella colorans	1	99.3	150	b32562 QENY01000001 Prevotella colorans DSM 100333	+	Prevotella colorans	1	1	Prevotella
8372b668e1400449df256a330e443a4a	k__Bacteria; p__Bacteroidetes; c__Bacteroidia; o__Bacteroidales; f__Prevotellaceae; g__Prevotella; s__Prevotella corporis	1	99.3	150	b6840 AY691279 Prevotella corporis ATCC 33547	+	Prevotella corporis	1	1	Prevotella
b1bf0e256070a1823a2e32f56815bbb4	k__Bacteria; p__Bacteroidetes; c__Bacteroidia; o__Bacteroidales; f__Prevotellaceae; g__Prevotella; s__Prevotella corporis	1	99.3	150	b6840 AY691279 Prevotella corporis ATCC 33547	+	Prevotella corporis	1	1	Prevotella
9b40e0d711bce1062493cf46bce6e0d6	k__Bacteria; p__Bacteroidetes; c__Bacteroidia; o__Bacteroidales; f__Prevotellaceae; g__Prevotella; s__Prevotella denticola	1	99.3	150	b6841 AY691280 Prevotella denticola ATCC 35308	+	Prevotella denticola	1	1	Prevotella
b5f29f6841cccbb0e591bd0c5378850e	k__Bacteria; p__Bacteroidetes; c__Bacteroidia; o__Bacteroidales; f__Prevotellaceae; g__Prevotella; s__Prevotella melaninogenica	1	99.3	150	b16426 NZ_GG740022 Prevotella melaninogenica D18	+	Prevotella melaninogenica	1	1	Prevotella
de8d087b5a03aa7322d7194d69243ee0	k__Bacteria; p__Bacteroidetes; c__Bacteroidia; o__Bacteroidales; f__Prevotellaceae; g__Prevotella; s__Prevotella melaninogenica	1	99.3	150	b16426 NZ_GG740022 Prevotella melaninogenica D18	+	Prevotella melaninogenica	1	1	Prevotella
22a2b892a0ec0440b47ca1049b9c8816	k__Bacteria; p__Bacteroidetes; c__Bacteroidia; o__Bacteroidales; f__Prevotellaceae; g__Prevotella; s__Prevotella timonensis	1	99.3	150	b15896 ADEF01000004 Prevotella timonensis CRIS 5C-B1	+	Prevotella timonensis	1	1	Prevotella
ee87e4dee91bc6c4f59b94c8e31aea61	k__Bacteria; p__Bacteroidetes; c__Bacteroidia; o__Bacteroidales; f__Prevotellaceae; g__Prevotella; s__Prevotella timonensis	1	99.3	150	b15896 ADEF01000004 Prevotella timonensis CRIS 5C-B1	+	Prevotella timonensis	1	1	Prevotella
5d097ae6f40bd40b1d881cfee38a5db4	k__Bacteria; p__Bacteroidetes; c__Bacteroidia; o__Bacteroidales; f__Tannerellaceae; g__Parabacteroides; s__Parabacteroides distasonis	1	99.3	150	b21509 AGZN01000044 Parabacteroides distasonis CL09T03C24	+	Parabacteroides distasonis	1	1	Parabacteroides
2f83b37da99e3abfbf636aa1f2dde3d9	k__Bacteria; p__Firmicutes; c__Bacilli; o__Lactobacillales; f__Aerococcaceae; g__Aerococcus; s__Aerococcus christensenii	1	99.3	150	b31630 PKGZ01000005 Aerococcus christensenii UMB0844	+	Aerococcus christensenii	1	1	Aerococcus
7c345dc486b8d4f8cb80fe4046e88dff	k__Bacteria; p__Firmicutes; c__Bacilli; o__Lactobacillales; f__Aerococcaceae; g__Aerococcus; s__Aerococcus christensenii	1	99.3	150	b31630 PKGZ01000005 Aerococcus christensenii UMB0844	+	Aerococcus christensenii	1	1	Aerococcus
cf25c4e53c613f96c908bf06a1357dd6	k__Bacteria; p__Firmicutes; c__Bacilli; o__Lactobacillales; f__Aerococcaceae; g__Aerococcus; s__Aerococcus christensenii	1	99.3	150	b31630 PKGZ01000005 Aerococcus christensenii UMB0844	+	Aerococcus christensenii	1	1	Aerococcus
e4d26cf13bc77e8ddd7a1a2e5c642318	k__Bacteria; p__Firmicutes; c__Bacilli; o__Lactobacillales; f__Enterococcaceae; g__Enterococcus; s__Enterococcus faecium	1	99.3	150	b22010 NZ_AHXS01000018 Enterococcus faecium E2039	+	Enterococcus faecium	1	1	Enterococcus
1027a5c2ec43228831728bc0c88e5713	k__Bacteria; p__Firmicutes; c__Bacilli; o__Lactobacillales; f__Lactobacillaceae; g__Lactobacillus; s__Lactobacillus crispatus	1	99.3	150	b18127 GL531739 Lactobacillus crispatus CTV-05	+	Lactobacillus crispatus	1	1	Lactobacillus
65dc54dc8d43a1eb74dc5c459597ba54	k__Bacteria; p__Firmicutes; c__Bacilli; o__Lactobacillales; f__Lactobacillaceae; g__Lactobacillus; s__Lactobacillus crispatus	1	99.3	150	b18127 GL531739 Lactobacillus crispatus CTV-05	+	Lactobacillus crispatus	1	1	Lactobacillus
685830198b1ce1c456deaba4cc037740	k__Bacteria; p__Firmicutes; c__Bacilli; o__Lactobacillales; f__Lactobacillaceae; g__Lactobacillus; s__Lactobacillus crispatus	1	99.3	150	b18127 GL531739 Lactobacillus crispatus CTV-05	+	Lactobacillus crispatus	1	1	Lactobacillus
fc232f97cf434497faa5231b750e09ff	k__Bacteria; p__Firmicutes; c__Bacilli; o__Lactobacillales; f__Lactobacillaceae; g__Lactobacillus; s__Lactobacillus crispatus	1	99.3	150	b18127 GL531739 Lactobacillus crispatus CTV-05	+	Lactobacillus crispatus	1	1	Lactobacillus
0ce11bf8525f4b94c4e5c7f59e680b68	k__Bacteria; p__Firmicutes; c__Bacilli; o__Lactobacillales; f__Lactobacillaceae; g__Lactobacillus; s__Lactobacillus delbrueckii	1	99.3	150	b18142 CP002341 Lactobacillus delbrueckii subsp. bulgaricus ND02	+	Lactobacillus delbrueckii	1	1	Lactobacillus
529435eb1902ac7f638cefb4680b7961	k__Bacteria; p__Firmicutes; c__Bacilli; o__Lactobacillales; f__Lactobacillaceae; g__Lactobacillus; s__Lactobacillus delbrueckii	1	99.3	150	b18142 CP002341 Lactobacillus delbrueckii subsp. bulgaricus ND02	+	Lactobacillus delbrueckii	1	1	Lactobacillus
342d46264edb2bce0cb1daf4c8b0c432	k__Bacteria; p__Firmicutes; c__Bacilli; o__Lactobacillales; f__Lactobacillaceae; g__Lactobacillus; s__Lactobacillus gasseri	0.999745	99.3	150	b4421 NZ_AAAO02000001 Lactobacillus gasseri	+	Lactobacillus gasseri	0.99	1	Lactobacillus
53babd0c0d4fca30474107813b3048fe	k__Bacteria; p__Firmicutes; c__Bacilli; o__Lactobacillales; f__Lactobacillaceae; g__Lactobacillus; s__Lactobacillus gasseri	0.999745	99.3	150	b4421 NZ_AAAO02000001 Lactobacillus gasseri	+	Lactobacillus gasseri	0.99	1	Lactobacillus
dc9e731447c9ce7cbc50f86b6bada45b	k__Bacteria; p__Firmicutes; c__Bacilli; o__Lactobacillales; f__Lactobacillaceae; g__Lactobacillus; s__Lactobacillus gasseri	0.999653	99.3	150	b4421 NZ_AAAO02000001 Lactobacillus gasseri	+	Lactobacillus gasseri	0.98	1	Lactobacillus
dfc9f80b1895b88dcd0a24cf14c90de1	k__Bacteria; p__Firmicutes; c__Bacilli; o__Lactobacillales; f__Lactobacillaceae; g__Lactobacillus; s__Lactobacillus gasseri	0.729251	99.3	150	b3395 AY123652 Lactobacillus gasseri ATCC 9857	+	Lactobacillus gasseri	0.63	1	Lactobacillus
07c1587fcfb60b2efcbb22c78c8dde83	k__Bacteria; p__Firmicutes; c__Bacilli; o__Lactobacillales; f__Lactobacillaceae; g__Lactobacillus; s__Lactobacillus iners	1	99.3	150	b18012 AEHN01000008 Lactobacillus iners LactinV 11V1-d	+	Lactobacillus iners	1	1	Lactobacillus
187e60678eb44b8e211ffe7f89e3ca0f	k__Bacteria; p__Firmicutes; c__Bacilli; o__Lactobacillales; f__Lactobacillaceae; g__Lactobacillus; s__Lactobacillus iners	1	99.3	150	b18012 AEHN01000008 Lactobacillus iners LactinV 11V1-d	+	Lactobacillus iners	1	1	Lactobacillus
24e082b39b7db0ad5f885928c487545b	k__Bacteria; p__Firmicutes; c__Bacilli; o__Lactobacillales; f__Lactobacillaceae; g__Lactobacillus; s__Lactobacillus iners	1	99.3	150	b18665 AEXJ01000011 Lactobacillus iners UPII 143-D	+	Lactobacillus iners	1	1	Lactobacillus
74b55a78e420bad137a98c6f15a193b4	k__Bacteria; p__Firmicutes; c__Bacilli; o__Lactobacillales; f__Lactobacillaceae; g__Lactobacillus; s__Lactobacillus iners	1	99.3	150	b18010 AEHP01000010 Lactobacillus iners LactinV 03V1-b	+	Lactobacillus iners	1	1	Lactobacillus
7a2c7625d97fde657024979d3fd218f3	k__Bacteria; p__Firmicutes; c__Bacilli; o__Lactobacillales; f__Lactobacillaceae; g__Lactobacillus; s__Lactobacillus iners	1	99.3	150	b18012 AEHN01000008 Lactobacillus iners LactinV 11V1-d	+	Lactobacillus iners	1	1	Lactobacillus
bf7a0b48356d9d874ac1b41f112cd83e	k__Bacteria; p__Firmicutes; c__Bacilli; o__Lactobacillales; f__Lactobacillaceae; g__Lactobacillus; s__Lactobacillus iners	1	99.3	150	b18665 AEXJ01000011 Lactobacillus iners UPII 143-D	+	Lactobacillus iners	1	1	Lactobacillus
f2767230ff63ae807bb9b60db8c1e6b0	k__Bacteria; p__Firmicutes; c__Bacilli; o__Lactobacillales; f__Lactobacillaceae; g__Lactobacillus; s__Lactobacillus iners	1	99.3	150	b18012 AEHN01000008 Lactobacillus iners LactinV 11V1-d	+	Lactobacillus iners	1	1	Lactobacillus
73974b71bb259ad50ce674124bd9592d	k__Bacteria; p__Firmicutes; c__Bacilli; o__Lactobacillales; f__Lactobacillaceae; g__Lactobacillus; s__Lactobacillus jensenii	0.864842	99.3	150	b1432 AY608421 Lactobacillus jensenii ATCC 25258	+	Lactobacillus jensenii	0.81	1	Lactobacillus
37cf3919c80f1f0e195bc0ae9410ffe4	k__Bacteria; p__Firmicutes; c__Bacilli; o__Lactobacillales; f__Lactobacillaceae; g__Lactobacillus; s__Lactobacillus mulieris	0.999999	99.3	150	b35455 SDGL01000006 Lactobacillus mulieris c10Ua161M	+	Lactobacillus mulieris	1	1	Lactobacillus
99e687835d0518b631fad914437371d7	k__Bacteria; p__Firmicutes; c__Bacilli; o__Lactobacillales; f__Lactobacillaceae; g__Lactobacillus; s__Lactobacillus mulieris	0.999998	99.3	150	b35455 SDGL01000006 Lactobacillus mulieris c10Ua161M	+	Lactobacillus mulieris	1	1	Lactobacillus
0da364e3213acee0d6277119b693521b	k__Bacteria; p__Firmicutes; c__Bacilli; o__Lactobacillales; f__Lactobacillaceae; g__Limosilactobacillus; s__Lactobacillus coleohominis	1	99.3	150	b14562 GG698804 Limosilactobacillus coleohominis 101-4-CHN	+	Lactobacillus coleohominis	1	1	Limosilactobacillus
a848ead3327a9b9ddf67fe7d664cc497	k__Bacteria; p__Firmicutes; c__Bacilli; o__Lactobacillales; f__Lactobacillaceae; g__Limosilactobacillus; s__Lactobacillus mucosae	1	99.3	150	b26399 NZ_AHIT01000029 Limosilactobacillus mucosae LM1	+	Lactobacillus mucosae	1	1	Limosilactobacillus
d1b7eed4e955290fd135037a148204d3	k__Bacteria; p__Firmicutes; c__Bacilli; o__Lactobacillales; f__Lactobacillaceae; g__Limosilactobacillus; s__Lactobacillus mucosae	1	99.3	150	b26399 NZ_AHIT01000029 Limosilactobacillus mucosae LM1	+	Lactobacillus mucosae	1	1	Limosilactobacillus
f2f536617a15e9835671e1b5b5d3f87c	k__Bacteria; p__Firmicutes; c__Bacilli; o__Lactobacillales; f__Lactobacillaceae; g__Limosilactobacillus; s__Lactobacillus mucosae	1	99.3	150	b33451 NZ_QGDR01000006 Limosilactobacillus mucosae AGR63	+	Lactobacillus mucosae	1	1	Limosilactobacillus
e482b4c36fc2afbb10e2f04a48e5acfa	k__Bacteria; p__Firmicutes; c__Bacilli; o__Lactobacillales; f__Streptococcaceae; g__Streptococcus; s__Streptococcus anginosus	0.99881	99.3	150	b27817 NC_022244 Streptococcus anginosus C1051	+	Streptococcus anginosus	0.99	1	Streptococcus
9f7aaf194d8447724967a2541ca96f3f	k__Bacteria; p__Firmicutes; c__Bacilli; o__Lactobacillales; f__Streptococcaceae; g__Streptococcus; s__Streptococcus mitis	0.999182	99.3	150	b1121 AF352801 Streptococcus mitis ATCC 49456	+	Streptococcus mitis	0.99	1	Streptococcus
b35a4b9183bf77c05561b6443c81442b	k__Bacteria; p__Firmicutes; c__Bacilli; o__Lactobacillales; f__Streptococcaceae; g__Streptococcus; s__Streptococcus mitis	0.998796	99.3	150	b1121 AF352801 Streptococcus mitis ATCC 49456	+	Streptococcus mitis	0.99	1	Streptococcus
1eb42cf6950b044c0b5e648c73b59d09	k__Bacteria; p__Firmicutes; c__Bacilli; o__Lactobacillales; f__Streptococcaceae; g__Streptococcus; s__Streptococcus parasanguinis	1	99.3	150	b1123 AF352799 Streptococcus parasanguinis ATCC 15912	+	Streptococcus parasanguinis	1	1	Streptococcus
2669cfcf10a90c08170c44fee210cea6	k__Bacteria; p__Firmicutes; c__Clostridia; o__Eubacteriales; f__Clostridiaceae; g__Hungatella; s__Hungatella hathewayi	1	99.3	150	b15690 NZ_GG667704 Hungatella hathewayi DSM 13479	+	Hungatella hathewayi	1	1	Hungatella
6ccdbe741bb4039ddcb18606f64a567a	k__Bacteria; p__Firmicutes; c__Clostridia; o__Eubacteriales; f__Oscillospiraceae; g__Dysosmobacter; s__Dysosmobacter welbionis	1	99.3	150	b35846 CP034413 Dysosmobacter welbionis J115 DSM 106889	+	Dysosmobacter welbionis	1	1	Dysosmobacter
ee67a0d68106c57658126d0caaafeeb9	k__Bacteria; p__Firmicutes; c__Negativicutes; o__Acidaminococcales; f__Acidaminococcaceae; g__Acidaminococcus; s__Acidaminococcus intestini	1	99.3	150	b19661 CP003058 Acidaminococcus intestini RyC-MR95	+	Acidaminococcus intestini	1	1	Acidaminococcus
0cdc1961a59ba507f4bbb3ab2667e212	k__Bacteria; p__Firmicutes; c__Negativicutes; o__Veillonellales; f__Veillonellaceae; g__Anaeroglobus; s__Anaeroglobus geminatus	1	99.3	150	b20207 AGCJ01000042 Anaeroglobus geminatus F0357	+	Anaeroglobus geminatus	1	1	Anaeroglobus
043186dbd6bdde4f601baae6815d3143	k__Bacteria; p__Firmicutes; c__Negativicutes; o__Veillonellales; f__Veillonellaceae; g__Dialister; s__Dialister micraerophilus	1	99.3	150	b18814 AFBB01000007 Dialister micraerophilus DSM 19965	+	Dialister micraerophilus	1	1	Dialister
1eea5132797295596d6a470102d68324	k__Bacteria; p__Firmicutes; c__Negativicutes; o__Veillonellales; f__Veillonellaceae; g__Dialister; s__Dialister micraerophilus	1	99.3	150	b18814 AFBB01000007 Dialister micraerophilus DSM 19965	+	Dialister micraerophilus	1	1	Dialister
23db87f232400e2e6636dbbec4779033	k__Bacteria; p__Firmicutes; c__Negativicutes; o__Veillonellales; f__Veillonellaceae; g__Dialister; s__Dialister micraerophilus	1	99.3	150	b18814 AFBB01000007 Dialister micraerophilus DSM 19965	+	Dialister micraerophilus	1	1	Dialister
57e8e4112aa0e3099b6bb77fda044f78	k__Bacteria; p__Firmicutes; c__Negativicutes; o__Veillonellales; f__Veillonellaceae; g__Dialister; s__Dialister micraerophilus	1	99.3	150	b18814 AFBB01000007 Dialister micraerophilus DSM 19965	+	Dialister micraerophilus	1	1	Dialister
5f73a29907a1778b670a8205623d63ae	k__Bacteria; p__Firmicutes; c__Negativicutes; o__Veillonellales; f__Veillonellaceae; g__Dialister; s__Dialister micraerophilus	1	99.3	150	b18814 AFBB01000007 Dialister micraerophilus DSM 19965	+	Dialister micraerophilus	1	1	Dialister
735a8eebfe47e9d25cb9d64d98297be2	k__Bacteria; p__Firmicutes; c__Negativicutes; o__Veillonellales; f__Veillonellaceae; g__Dialister; s__Dialister micraerophilus	1	99.3	150	b18814 AFBB01000007 Dialister micraerophilus DSM 19965	+	Dialister micraerophilus	1	1	Dialister
9206b4a4d387a0b7d429f75a9c902741	k__Bacteria; p__Firmicutes; c__Negativicutes; o__Veillonellales; f__Veillonellaceae; g__Dialister; s__Dialister micraerophilus	1	99.3	150	b18814 AFBB01000007 Dialister micraerophilus DSM 19965	+	Dialister micraerophilus	1	1	Dialister
d0fcabeb281b4add0260360537930af7	k__Bacteria; p__Firmicutes; c__Negativicutes; o__Veillonellales; f__Veillonellaceae; g__Dialister; s__Dialister micraerophilus	1	99.3	150	b18814 AFBB01000007 Dialister micraerophilus DSM 19965	+	Dialister micraerophilus	1	1	Dialister
d7d829b5b31be483f2e4b320a235220b	k__Bacteria; p__Firmicutes; c__Negativicutes; o__Veillonellales; f__Veillonellaceae; g__Dialister; s__Dialister micraerophilus	1	99.3	150	b18814 AFBB01000007 Dialister micraerophilus DSM 19965	+	Dialister micraerophilus	1	1	Dialister
e368e616f7274216ef2c5cf4a13dae16	k__Bacteria; p__Firmicutes; c__Negativicutes; o__Veillonellales; f__Veillonellaceae; g__Dialister; s__Dialister micraerophilus	1	99.3	150	b18814 AFBB01000007 Dialister micraerophilus DSM 19965	+	Dialister micraerophilus	1	1	Dialister
56283248e41b83ff612210a700e33f2e	k__Bacteria; p__Firmicutes; c__Negativicutes; o__Veillonellales; f__Veillonellaceae; g__Megasphaera; s__Megasphaera micronuciformis	1	99.3	150	b18094 AECS01000012 Megasphaera micronuciformis F0359	+	Megasphaera micronuciformis	1	1	Megasphaera
5f612718579bf849719dd8ac74fbbaf2	k__Bacteria; p__Firmicutes; c__Negativicutes; o__Veillonellales; f__Veillonellaceae; g__Megasphaera; s__Megasphaera micronuciformis	1	99.3	150	b18094 AECS01000012 Megasphaera micronuciformis F0359	+	Megasphaera micronuciformis	1	1	Megasphaera
94b8d1e877d5460c982ce69af8f3100d	k__Bacteria; p__Firmicutes; c__Negativicutes; o__Veillonellales; f__Veillonellaceae; g__Megasphaera; s__Megasphaera micronuciformis	1	99.3	150	b18094 AECS01000012 Megasphaera micronuciformis F0359	+	Megasphaera micronuciformis	1	1	Megasphaera
b2c93a21ecfd194a88c601ec63da2107	k__Bacteria; p__Firmicutes; c__Negativicutes; o__Veillonellales; f__Veillonellaceae; g__Megasphaera; s__Megasphaera micronuciformis	1	99.3	150	b18094 AECS01000012 Megasphaera micronuciformis F0359	+	Megasphaera micronuciformis	1	1	Megasphaera
2d691d79ebaed08066b6c4e156a3a828	k__Bacteria; p__Firmicutes; c__Tissierellia; o__-; f__-; g__Ezakiella; s__Ezakiella coagulans	1	99.3	150	b17655 NZ_QEKV01000005 Ezakiella coagulans JCM 12528	+	Ezakiella coagulans	1	1	Ezakiella
571a00615645d2de1091b41339504d9a	k__Bacteria; p__Firmicutes; c__Tissierellia; o__-; f__-; g__Ezakiella; s__Ezakiella coagulans	1	99.3	150	b17655 NZ_QEKV01000005 Ezakiella coagulans JCM 12528	+	Ezakiella coagulans	1	1	Ezakiella
d93006db29851e4b4b4d7e377136fcef	k__Bacteria; p__Firmicutes; c__Tissierellia; o__-; f__-; g__Ezakiella; s__Ezakiella coagulans	1	99.3	150	b17655 NZ_QEKV01000005 Ezakiella coagulans JCM 12528	+	Ezakiella coagulans	1	1	Ezakiella
98d6409268cf7f01a360c2de3aa65ff4	k__Bacteria; p__Firmicutes; c__Tissierellia; o__Tissierellales; f__Peptoniphilaceae; g__Murdochiella; s__Murdochiella vaginalis	1	99.3	150	b35241 NZ_LT632322 Murdochiella vaginalis Marseille-P2341	+	Murdochiella vaginalis	1	1	Murdochiella
f2438e99c7b92b7a9eb8eb3b4e8fc83a	k__Bacteria; p__Proteobacteria; c__Alphaproteobacteria; o__Sphingomonadales; f__Sphingomonadaceae; g__Sphingomonas; s__Sphingomonas aurantiaca	0.87415	99.3	150	b32341 QAOG01000003 Sphingomonas aurantiaca MA101b	+	Sphingomonas aurantiaca	0.75	1	Sphingomonas
2aee6eac5110ee6ff42998105fbf4aaf	k__Bacteria; p__Proteobacteria; c__Betaproteobacteria; o__Burkholderiales; f__Alcaligenaceae; g__Oligella; s__Oligella urethralis	1	99.3	150	b3412 AY123665 Oligella urethralis ATCC 17960	+	Oligella urethralis	1	1	Oligella
349db75d086e805a341e65f25bb64678	k__Bacteria; p__Proteobacteria; c__Betaproteobacteria; o__Burkholderiales; f__Comamonadaceae; g__Delftia; s__Delftia acidovorans	0.999873	99.3	150	b10259 EF685232 Delftia acidovorans ATCC 15668	+	Delftia acidovorans	1	1	Delftia
a25e1b3d96cf0241470a7ec914809fdb	k__Bacteria; p__Proteobacteria; c__Betaproteobacteria; o__Burkholderiales; f__Sutterellaceae; g__Sutterella; s__Sutterella wadsworthensis	1	99.3	150	b34342 LC388669 Sutterella wadsworthensis JCM 32440	+	Sutterella wadsworthensis	1	1	Sutterella
37f69a1a9ca59b0e1f556bea8c418699	k__Bacteria; p__Proteobacteria; c__Deltaproteobacteria; o__Desulfovibrionales; f__Desulfovibrionaceae; g__Bilophila; s__Bilophila wadsworthia	1	99.3	150	b18390 ADCP01000161 Bilophila wadsworthia 3_1_6	+	Bilophila wadsworthia	0.99	0.99	Bilophila
1ded2addbfa4ac1c06ab986344f05856	k__Bacteria; p__Proteobacteria; c__Gammaproteobacteria; o__Enterobacterales; f__Enterobacteriaceae; g__Enterobacter; s__Enterobacter hormaechei	0.820278	99.3	150	b27624 NZ_AMGJ01000029 Enterobacter cloacae subsp. cloacae	+	Enterobacter hormaechei	0.96	0.99	Enterobacter
667eb963864e31503994692e5f3858ca	k__Bacteria; p__Proteobacteria; c__Gammaproteobacteria; o__Enterobacterales; f__Enterobacteriaceae; g__Enterobacter; s__Enterobacter hormaechei	0.850703	99.3	150	b28381 CBWO010000279 Enterobacter cloacae ISC8	+	Enterobacter hormaechei	0.78	1	Enterobacter
ec0b2fd8ba3c27530ed9fc0783517690	k__Bacteria; p__Proteobacteria; c__Gammaproteobacteria; o__Enterobacterales; f__Yersiniaceae; g__Serratia; s__Serratia grimesii	0.99647	99.3	150	b31316 LT883155 Serratia grimesii BXF1	+	Serratia grimesii	0.91	1	Serratia
872cb834885ca2d5ca6d068bad1ff182	k__Bacteria; p__Spirochaetes; c__Spirochaetia; o__Spirochaetales; f__Spirochaetaceae; g__Treponema; s__Treponema socranskii	1	99.3	150	b27921 AVQI01000050 Treponema socranskii subsp. socranskii VPI DR56BR1116 ATCC 35536	+	Treponema socranskii	1	1	Treponema
88b07f8ebef76a7666552dddbec31150	k__Bacteria; p__Synergistetes; c__Synergistia; o__Synergistales; f__Synergistaceae; g__Jonquetella; s__Jonquetella anthropi	1	99.3	150	b15351 ACOO02000037 Jonquetella anthropi E3_33	+	Jonquetella anthropi	1	1	Jonquetella
3cc64f636b2053d7ffcef796a1f47b3e	k__Bacteria; p__Bacteroidetes; c__Bacteroidia; o__Bacteroidales; f__Porphyromonadaceae; g__Porphyromonas; s__Porphyromonas uenonis	0.999967	99.2	150	b17634 AB547589 Porphyromonas uenonis JCM 13868	+	Porphyromonas uenonis	1	1	Porphyromonas
037568ac378fb1846cbbd694b4856390	k__Bacteria; p__Actinobacteria; c__Actinomycetia; o__Actinomycetales; f__Actinomycetaceae; g__Fannyhessea; s__Fannyhessea vaginae	1	98.7	150	b12598 FJ360434 Fannyhessea vaginae DSM15829	+	Fannyhessea vaginae	1	1	Fannyhessea
535c1b215a6873c522bb682eb9a55f29	k__Bacteria; p__Actinobacteria; c__Actinomycetia; o__Actinomycetales; f__Actinomycetaceae; g__Fannyhessea; s__Fannyhessea vaginae	1	98.7	150	b12598 FJ360434 Fannyhessea vaginae DSM15829	+	Fannyhessea vaginae	1	1	Fannyhessea
6f5183434ba8a67b13441ee24c1d6875	k__Bacteria; p__Actinobacteria; c__Actinomycetia; o__Actinomycetales; f__Actinomycetaceae; g__Fannyhessea; s__Fannyhessea vaginae	1	98.7	150	b12598 FJ360434 Fannyhessea vaginae DSM15829	+	Fannyhessea vaginae	1	1	Fannyhessea
768496004ca3f5d2e941bc6a1d88bfc8	k__Bacteria; p__Actinobacteria; c__Actinomycetia; o__Actinomycetales; f__Actinomycetaceae; g__Fannyhessea; s__Fannyhessea vaginae	1	98.7	150	b12598 FJ360434 Fannyhessea vaginae DSM15829	+	Fannyhessea vaginae	1	1	Fannyhessea
c47a2655c8cadc47118494e8650ef905	k__Bacteria; p__Actinobacteria; c__Actinomycetia; o__Actinomycetales; f__Actinomycetaceae; g__Fannyhessea; s__Fannyhessea vaginae	1	98.7	150	b12598 FJ360434 Fannyhessea vaginae DSM15829	+	Fannyhessea vaginae	1	1	Fannyhessea
9e6951320460f701310c4b0ae9b61e12	k__Bacteria; p__Actinobacteria; c__Actinomycetia; o__Actinomycetales; f__Actinomycetaceae; g__Varibaculum; s__Varibaculum cambriense	1	98.7	150	b31559 NZ_PNGC01000001 Varibaculum cambriense UMB0744	+	Varibaculum cambriense	1	1	Varibaculum
1c7e0356182c0be77df3efe7ff6861a7	k__Bacteria; p__Actinobacteria; c__Actinomycetia; o__Actinomycetales; f__Actinomycetaceae; g__Winkia; s__Winkia neuii	1	98.7	150	b21018 NZ_JH815214 Winkia neuii BVS029A5	+	Winkia neuii	1	1	Winkia
3af226d3db1b0c2683aa03b4caa81d54	k__Bacteria; p__Actinobacteria; c__Actinomycetia; o__Bifidobacteriales; f__Bifidobacteriaceae; g__Alloscardovia; s__Alloscardovia omnicolens	1	98.7	150	b27849 AWSI01000021 Alloscardovia omnicolens F0580	+	Alloscardovia omnicolens	1	1	Alloscardovia
8b3bd03ec85924ff0ecec0cb228ab842	k__Bacteria; p__Actinobacteria; c__Actinomycetia; o__Bifidobacteriales; f__Bifidobacteriaceae; g__Alloscardovia; s__Alloscardovia omnicolens	1	98.7	150	b27849 AWSI01000021 Alloscardovia omnicolens F0580	+	Alloscardovia omnicolens	1	1	Alloscardovia
98f507fed9d4577031257c90fdddf799	k__Bacteria; p__Actinobacteria; c__Actinomycetia; o__Bifidobacteriales; f__Bifidobacteriaceae; g__Alloscardovia; s__Alloscardovia omnicolens	1	98.7	150	b10027 AM419463 Alloscardovia omnicolens CCUG 34444	+	Alloscardovia omnicolens	1	1	Alloscardovia
f354abc4dc8278f4ed4bd66d3a4de9f2	k__Bacteria; p__Actinobacteria; c__Actinomycetia; o__Bifidobacteriales; f__Bifidobacteriaceae; g__Alloscardovia; s__Alloscardovia omnicolens	1	98.7	150	b10027 AM419463 Alloscardovia omnicolens CCUG 34444	+	Alloscardovia omnicolens	1	1	Alloscardovia
0be2bc972b507e9087f51732465f3b8a	k__Bacteria; p__Actinobacteria; c__Actinomycetia; o__Bifidobacteriales; f__Bifidobacteriaceae; g__Gardnerella; s__Gardnerella vaginalis	1	98.7	150	b26731 ATJJ01000013 Gardnerella vaginalis JCP8108	+	Gardnerella vaginalis	1	1	Gardnerella
1509377806b229295e4b7c287baa87a8	k__Bacteria; p__Actinobacteria; c__Actinomycetia; o__Bifidobacteriales; f__Bifidobacteriaceae; g__Gardnerella; s__Gardnerella vaginalis	1	98.7	150	b19054 AFDI01000010 Gardnerella vaginalis 315-A	+	Gardnerella vaginalis	1	1	Gardnerella
272d9a96a882bac5a612fd77b1fad9ed	k__Bacteria; p__Actinobacteria; c__Actinomycetia; o__Bifidobacteriales; f__Bifidobacteriaceae; g__Gardnerella; s__Gardnerella vaginalis	1	98.7	150	b26700 Gardnerella vaginalis N101	+	Gardnerella vaginalis	1	1	Gardnerella
2fb59217297c45ea82a6bde5794519e0	k__Bacteria; p__Actinobacteria; c__Actinomycetia; o__Bifidobacteriales; f__Bifidobacteriaceae; g__Gardnerella; s__Gardnerella vaginalis	0.999998	98.7	150	b26701 Gardnerella vaginalis N143	+	Gardnerella vaginalis	1	1	Gardnerella
3600e8dbb4ef2fc52c81fbf8cab28ef2	k__Bacteria; p__Actinobacteria; c__Actinomycetia; o__Bifidobacteriales; f__Bifidobacteriaceae; g__Gardnerella; s__Gardnerella vaginalis	1	98.7	150	b26731 ATJJ01000013 Gardnerella vaginalis JCP8108	+	Gardnerella vaginalis	1	1	Gardnerella
3d550ceea853f913d4a215a1dbf3d822	k__Bacteria; p__Actinobacteria; c__Actinomycetia; o__Bifidobacteriales; f__Bifidobacteriaceae; g__Gardnerella; s__Gardnerella vaginalis	1	98.7	150	b26700 Gardnerella vaginalis N101	+	Gardnerella vaginalis	1	1	Gardnerella
4f49b3abae1bd21519c47a8e62e483ff	k__Bacteria; p__Actinobacteria; c__Actinomycetia; o__Bifidobacteriales; f__Bifidobacteriaceae; g__Gardnerella; s__Gardnerella vaginalis	1	98.7	150	b21789 NZ_ADEN01000009 Gardnerella vaginalis 0288E	+	Gardnerella vaginalis	1	1	Gardnerella
4f8de28a00764755003157b5efe4cb52	k__Bacteria; p__Actinobacteria; c__Actinomycetia; o__Bifidobacteriales; f__Bifidobacteriaceae; g__Gardnerella; s__Gardnerella vaginalis	1	98.7	150	b21789 NZ_ADEN01000009 Gardnerella vaginalis 0288E	+	Gardnerella vaginalis	1	1	Gardnerella
5dfa9a0337922b5b258485771868e08a	k__Bacteria; p__Actinobacteria; c__Actinomycetia; o__Bifidobacteriales; f__Bifidobacteriaceae; g__Gardnerella; s__Gardnerella vaginalis	1	98.7	150	b21787 NZ_ADEQ01000010 Gardnerella vaginalis 55152 (Genome sp. 2)	+	Gardnerella vaginalis	1	1	Gardnerella
866dcf2ffbecb10d31cfca2bc905ef3a	k__Bacteria; p__Actinobacteria; c__Actinomycetia; o__Bifidobacteriales; f__Bifidobacteriaceae; g__Gardnerella; s__Gardnerella vaginalis	1	98.7	150	b26731 ATJJ01000013 Gardnerella vaginalis JCP8108	+	Gardnerella vaginalis	1	1	Gardnerella
a005e75d11c01f860db34a7dccbe7739	k__Bacteria; p__Actinobacteria; c__Actinomycetia; o__Bifidobacteriales; f__Bifidobacteriaceae; g__Gardnerella; s__Gardnerella vaginalis	0.999994	98.7	150	b26701 Gardnerella vaginalis N143	+	Gardnerella vaginalis	0.99	0.99	Gardnerella
a4cca8f617715b325bd902217c31a072	k__Bacteria; p__Actinobacteria; c__Actinomycetia; o__Bifidobacteriales; f__Bifidobacteriaceae; g__Gardnerella; s__Gardnerella vaginalis	0.999998	98.7	150	b26701 Gardnerella vaginalis N143	+	Gardnerella vaginalis	1	1	Gardnerella
c72f97697f4fc8a66724dda25c4078b4	k__Bacteria; p__Actinobacteria; c__Actinomycetia; o__Bifidobacteriales; f__Bifidobacteriaceae; g__Gardnerella; s__Gardnerella vaginalis	1	98.7	150	b19054 AFDI01000010 Gardnerella vaginalis 315-A	+	Gardnerella vaginalis	1	1	Gardnerella
d5295561c36398897c3eb86f60ddbb3a	k__Bacteria; p__Actinobacteria; c__Actinomycetia; o__Bifidobacteriales; f__Bifidobacteriaceae; g__Gardnerella; s__Gardnerella vaginalis	1	98.7	150	b26731 ATJJ01000013 Gardnerella vaginalis JCP8108	+	Gardnerella vaginalis	1	1	Gardnerella
3fe1f2067dc4b3b0b7eb80fadb0bba6a	k__Bacteria; p__Actinobacteria; c__Actinomycetia; o__Corynebacteriales; f__Corynebacteriaceae; g__Corynebacterium; s__Corynebacterium pyruviciproducens	0.999998	98.7	150	b26697 ATBY01000014 Corynebacterium pyruviciproducens ATCC BAA-1742	+	Corynebacterium pyruviciproducens	1	1	Corynebacterium
0cbb5901937db1b56412cd302e396804	k__Bacteria; p__Actinobacteria; c__Actinomycetia; o__Corynebacteriales; f__Corynebacteriaceae; g__Corynebacterium; s__Corynebacterium tuberculostearicum	0.999986	98.7	150	b14482 NZ_ACVP01000037 Corynebacterium tuberculostearicum SK141	+	Corynebacterium tuberculostearicum	1	1	Corynebacterium
ef878f02c268d8cb4875939a61645acb	k__Bacteria; p__Actinobacteria; c__Actinomycetia; o__Corynebacteriales; f__Corynebacteriaceae; g__Corynebacterium; s__Corynebacterium tuberculostearicum	0.999962	98.7	150	b14482 NZ_ACVP01000037 Corynebacterium tuberculostearicum SK141	+	Corynebacterium tuberculostearicum	0.99	1	Corynebacterium
5a05af8acfa350bc0ab2bc51ef6aaedc	k__Bacteria; p__Actinobacteria; c__Actinomycetia; o__Micrococcales; f__Brevibacteriaceae; g__Brevibacterium; s__Brevibacterium ravenspurgense	1	98.7	150	b31634 PKGO01000004 Brevibacterium ravenspurgense UMB0426	+	Brevibacterium ravenspurgense	1	1	Brevibacterium
47e110ab36c74d7380df1b1043b2883a	k__Bacteria; p__Actinobacteria; c__Actinomycetia; o__Micrococcales; f__Micrococcaceae; g__Rothia; s__Rothia mucilaginosa	1	98.7	150	b35832 ACVO01000015 Rothia mucilaginosa ATCC 25296	+	Rothia mucilaginosa	1	1	Rothia
f7146038a4fa32b6e8a6519e40fcdb92	k__Bacteria; p__Actinobacteria; c__Actinomycetia; o__Propionibacteriales; f__Propionibacteriaceae; g__Cutibacterium; s__Cutibacterium avidum	0.921457	98.7	150	b25934 NC_021064 Cutibacterium avidum 44067	+	Cutibacterium avidum	0.74	0.8	Cutibacterium
4705a6ae5357627f9f47edd0dad9c4b0	k__Bacteria; p__Actinobacteria; c__Actinomycetia; o__Propionibacteriales; f__Propionibacteriaceae; g__Propionimicrobium; s__Propionimicrobium lymphophilum	1	98.7	150	b28222 NZ_AUIB01000006 Propionimicrobium lymphophilum DSM 4903	+	Propionimicrobium lymphophilum	1	1	Propionimicrobium
450fc66a9578274c159ebafcb18f86bf	k__Bacteria; p__Bacteroidetes; c__Bacteroidia; o__Bacteroidales; f__Porphyromonadaceae; g__Porphyromonas; s__Porphyromonas asaccharolytica	0.999967	98.7	150	b17650 AB547573 Porphyromonas asaccharolytica JCM 6326	+	Porphyromonas asaccharolytica	0.95	1	Porphyromonas
5236d9228e57239fc0ef209de29f4104	k__Bacteria; p__Bacteroidetes; c__Bacteroidia; o__Bacteroidales; f__Porphyromonadaceae; g__Porphyromonas; s__Porphyromonas asaccharolytica	0.999882	98.7	150	b17650 AB547573 Porphyromonas asaccharolytica JCM 6326	+	Porphyromonas asaccharolytica	0.87	1	Porphyromonas
2d89e0441170b950d91e2bab81e3045f	k__Bacteria; p__Bacteroidetes; c__Bacteroidia; o__Bacteroidales; f__Porphyromonadaceae; g__Porphyromonas; s__Porphyromonas uenonis	0.999981	98.7	150	b17634 AB547589 Porphyromonas uenonis JCM 13868	+	Porphyromonas uenonis	0.97	1	Porphyromonas
50e785378b151ace31222604e507db30	k__Bacteria; p__Bacteroidetes; c__Bacteroidia; o__Bacteroidales; f__Porphyromonadaceae; g__Porphyromonas; s__Porphyromonas uenonis	1	98.7	150	b13746 NZ_ACLR01000009 Porphyromonas uenonis 60-3	+	Porphyromonas uenonis	1	1	Porphyromonas
7a61292afc01a8624faa9cb18f49f276	k__Bacteria; p__Bacteroidetes; c__Bacteroidia; o__Bacteroidales; f__Porphyromonadaceae; g__Porphyromonas; s__Porphyromonas uenonis	0.999998	98.7	150	b17634 AB547589 Porphyromonas uenonis JCM 13868	+	Porphyromonas uenonis	1	1	Porphyromonas
80955153cab9d921a00421608d2d8e42	k__Bacteria; p__Bacteroidetes; c__Bacteroidia; o__Bacteroidales; f__Porphyromonadaceae; g__Porphyromonas; s__Porphyromonas uenonis	0.99998	98.7	150	b17634 AB547589 Porphyromonas uenonis JCM 13868	+	Porphyromonas uenonis	0.99	1	Porphyromonas
92b8a36c5746c5d0b854f337c466f2e5	k__Bacteria; p__Bacteroidetes; c__Bacteroidia; o__Bacteroidales; f__Porphyromonadaceae; g__Porphyromonas; s__Porphyromonas uenonis	0.999998	98.7	150	b17634 AB547589 Porphyromonas uenonis JCM 13868	+	Porphyromonas uenonis	1	1	Porphyromonas
996c0f812b55b088e4353f4aff66ea81	k__Bacteria; p__Bacteroidetes; c__Bacteroidia; o__Bacteroidales; f__Porphyromonadaceae; g__Porphyromonas; s__Porphyromonas uenonis	0.999991	98.7	150	b17634 AB547589 Porphyromonas uenonis JCM 13868	+	Porphyromonas uenonis	0.99	1	Porphyromonas
bbd297c767f0fa4668a2624bee459eb9	k__Bacteria; p__Bacteroidetes; c__Bacteroidia; o__Bacteroidales; f__Porphyromonadaceae; g__Porphyromonas; s__Porphyromonas uenonis	0.999999	98.7	150	b17634 AB547589 Porphyromonas uenonis JCM 13868	+	Porphyromonas uenonis	1	1	Porphyromonas
d96dfd0a139a619245b6cf4693c4c86b	k__Bacteria; p__Bacteroidetes; c__Bacteroidia; o__Bacteroidales; f__Porphyromonadaceae; g__Porphyromonas; s__Porphyromonas uenonis	0.999991	98.7	150	b17634 AB547589 Porphyromonas uenonis JCM 13868	+	Porphyromonas uenonis	0.99	1	Porphyromonas
e79d39620d2b69213bdf7972cd1306e8	k__Bacteria; p__Bacteroidetes; c__Bacteroidia; o__Bacteroidales; f__Porphyromonadaceae; g__Porphyromonas; s__Porphyromonas uenonis	1	98.7	150	b17634 AB547589 Porphyromonas uenonis JCM 13868	+	Porphyromonas uenonis	1	1	Porphyromonas
faa40febd037427b7930d10494bb5009	k__Bacteria; p__Bacteroidetes; c__Bacteroidia; o__Bacteroidales; f__Porphyromonadaceae; g__Porphyromonas; s__Porphyromonas uenonis	0.999991	98.7	150	b17634 AB547589 Porphyromonas uenonis JCM 13868	+	Porphyromonas uenonis	0.99	1	Porphyromonas
fb46d3cbb31d4512349489ccf359608a	k__Bacteria; p__Bacteroidetes; c__Bacteroidia; o__Bacteroidales; f__Porphyromonadaceae; g__Porphyromonas; s__Porphyromonas uenonis	1	98.7	150	b13746 NZ_ACLR01000009 Porphyromonas uenonis 60-3	+	Porphyromonas uenonis	1	1	Porphyromonas
fc0c6f81b6f91d9daa85cf501221a6dd	k__Bacteria; p__Bacteroidetes; c__Bacteroidia; o__Bacteroidales; f__Porphyromonadaceae; g__Porphyromonas; s__Porphyromonas uenonis	1	98.7	150	b17634 AB547589 Porphyromonas uenonis JCM 13868	+	Porphyromonas uenonis	1	1	Porphyromonas
0fc8be6f115a1580892b0b961614d408	k__Bacteria; p__Bacteroidetes; c__Bacteroidia; o__Bacteroidales; f__Prevotellaceae; g__Prevotella; s__Prevotella amnii	1	98.7	150	b17632 AB547591 Prevotella amnii JCM 14753	+	Prevotella amnii	1	1	Prevotella
ac2d3fee380229fc2bbcaf72d7af84f8	k__Bacteria; p__Bacteroidetes; c__Bacteroidia; o__Bacteroidales; f__Prevotellaceae; g__Prevotella; s__Prevotella amnii	1	98.7	150	b17632 AB547591 Prevotella amnii JCM 14753	+	Prevotella amnii	1	1	Prevotella
756af207b65532d9e69e2239addd9ab2	k__Bacteria; p__Bacteroidetes; c__Bacteroidia; o__Bacteroidales; f__Prevotellaceae; g__Prevotella; s__Prevotella bergensis	1	98.7	150	b15882 NZ_ACKS01000084 Prevotella bergensis DSM 17361	+	Prevotella bergensis	1	1	Prevotella
f07f0d6c5a263c570291b2f237dd3d40	k__Bacteria; p__Bacteroidetes; c__Bacteroidia; o__Bacteroidales; f__Prevotellaceae; g__Prevotella; s__Prevotella colorans	1	98.7	150	b32562 QENY01000001 Prevotella colorans DSM 100333	+	Prevotella colorans	1	1	Prevotella
94821ae5d03ce378e1b4acfc14a77cc6	k__Bacteria; p__Bacteroidetes; c__Bacteroidia; o__Bacteroidales; f__Prevotellaceae; g__Prevotella; s__Prevotella melaninogenica	1	98.7	150	b16426 NZ_GG740022 Prevotella melaninogenica D18	+	Prevotella melaninogenica	1	1	Prevotella
0d2b2751423b0285454aabec71c1b02a	k__Bacteria; p__Bacteroidetes; c__Bacteroidia; o__Bacteroidales; f__Prevotellaceae; g__Prevotella; s__Prevotella oris	1	98.7	150	b6847 AY691286 Prevotella oris ATCC 33573	+	Prevotella oris	1	1	Prevotella
225b3bb39bfea59b41a21e57a65cccf5	k__Bacteria; p__Bacteroidetes; c__Bacteroidia; o__Bacteroidales; f__Prevotellaceae; g__Prevotella; s__Prevotella timonensis	1	98.7	150	b15896 ADEF01000004 Prevotella timonensis CRIS 5C-B1	+	Prevotella timonensis	1	1	Prevotella
3acd8e73efb58961a5330a10e83b2b89	k__Bacteria; p__Bacteroidetes; c__Bacteroidia; o__Bacteroidales; f__Prevotellaceae; g__Prevotella; s__Prevotella timonensis	1	98.7	150	b15896 ADEF01000004 Prevotella timonensis CRIS 5C-B1	+	Prevotella timonensis	1	1	Prevotella
9bdb1b263000072e0b9f3442cf0e6c31	k__Bacteria; p__Bacteroidetes; c__Bacteroidia; o__Bacteroidales; f__Prevotellaceae; g__Prevotella; s__Prevotella timonensis	1	98.7	150	b17590 AB547633 Prevotella timonensis JCM 15640	+	Prevotella timonensis	1	1	Prevotella
a26209300c913e6a59a2a81abf75ba18	k__Bacteria; p__Bacteroidetes; c__Bacteroidia; o__Bacteroidales; f__Prevotellaceae; g__Prevotella; s__Prevotella timonensis	1	98.7	150	b17590 AB547633 Prevotella timonensis JCM 15640	+	Prevotella timonensis	1	1	Prevotella
ae233a26a7fc27555a6e68ffc98624eb	k__Bacteria; p__Bacteroidetes; c__Bacteroidia; o__Bacteroidales; f__Prevotellaceae; g__Prevotella; s__Prevotella timonensis	1	98.7	150	b17590 AB547633 Prevotella timonensis JCM 15640	+	Prevotella timonensis	1	1	Prevotella
df4fe062e53b5cd5bd7c3b2558b77083	k__Bacteria; p__Bacteroidetes; c__Bacteroidia; o__Bacteroidales; f__Prevotellaceae; g__Prevotella; s__Prevotella timonensis	1	98.7	150	b17590 AB547633 Prevotella timonensis JCM 15640	+	Prevotella timonensis	1	1	Prevotella
e6fcad56ad58b87d1c40988dc17a02c4	k__Bacteria; p__Bacteroidetes; c__Bacteroidia; o__Bacteroidales; f__Prevotellaceae; g__Prevotella; s__Prevotella timonensis	1	98.7	150	b17590 AB547633 Prevotella timonensis JCM 15640	+	Prevotella timonensis	1	1	Prevotella
f3fa80acca32c9e3f703e9b6839256a0	k__Bacteria; p__Bacteroidetes; c__Bacteroidia; o__Bacteroidales; f__Prevotellaceae; g__Prevotella; s__Prevotella timonensis	1	98.7	150	b17590 AB547633 Prevotella timonensis JCM 15640	+	Prevotella timonensis	1	1	Prevotella
2e24a12151e1d02e34d6dc095d99c83b	k__Bacteria; p__Firmicutes; c__Bacilli; o__Lactobacillales; f__Lactobacillaceae; g__Lactobacillus; s__Lactobacillus gasseri	0.998679	98.7	150	b4421 NZ_AAAO02000001 Lactobacillus gasseri	+	Lactobacillus gasseri	1	1	Lactobacillus
4ba18a947af2f3b4ac1bea7120c6855c	k__Bacteria; p__Firmicutes; c__Bacilli; o__Lactobacillales; f__Lactobacillaceae; g__Lactobacillus; s__Lactobacillus gasseri	0.99973	98.7	150	b4421 NZ_AAAO02000001 Lactobacillus gasseri	+	Lactobacillus gasseri	0.99	1	Lactobacillus
8732ef3c66780e670917ae6345f3fb1e	k__Bacteria; p__Firmicutes; c__Bacilli; o__Lactobacillales; f__Lactobacillaceae; g__Lactobacillus; s__Lactobacillus iners	1	98.7	150	b18010 AEHP01000010 Lactobacillus iners LactinV 03V1-b	+	Lactobacillus iners	1	1	Lactobacillus
a48dc3bd7ab9069e8054788a2b8ed2ba	k__Bacteria; p__Firmicutes; c__Bacilli; o__Lactobacillales; f__Lactobacillaceae; g__Lactobacillus; s__Lactobacillus johnsonii	0.86081	98.7	150	b19243 AFQJ01000002 Lactobacillus johnsonii pf01	+	Lactobacillus johnsonii	0.61	1	Lactobacillus
73472a8faadd9685ba200e9432cea197	k__Bacteria; p__Firmicutes; c__Bacilli; o__Lactobacillales; f__Lactobacillaceae; g__Lactobacillus; s__Lactobacillus paragasseri	0.700775	98.7	150	b3395 AY123652 Lactobacillus gasseri ATCC 9857	+	Lactobacillus paragasseri	0.87	1	Lactobacillus
f5b343eec0f3d91b606a4a5a55e01af1	k__Bacteria; p__Firmicutes; c__Bacilli; o__Lactobacillales; f__Lactobacillaceae; g__Limosilactobacillus; s__Lactobacillus coleohominis	1	98.7	150	b14562 GG698804 Limosilactobacillus coleohominis 101-4-CHN	+	Lactobacillus coleohominis	1	1	Limosilactobacillus
1b49d9d12a52872b127f8d744cb4cdf9	k__Bacteria; p__Firmicutes; c__Bacilli; o__Lactobacillales; f__Streptococcaceae; g__Streptococcus; s__Streptococcus parasanguinis	1	98.7	150	b19467 AFUC01000015 Streptococcus parasanguinis SK236	+	Streptococcus parasanguinis	1	1	Streptococcus
f23ed5630538497e69d9d7d375b74288	k__Bacteria; p__Firmicutes; c__Bacilli; o__Lactobacillales; f__Streptococcaceae; g__Streptococcus; s__Streptococcus salivarius	1	98.7	150	b19245 FR873482 Streptococcus salivarius JIM8777	+	Streptococcus salivarius	1	1	Streptococcus
16a8404badc913a55575e9ce2b606934	k__Bacteria; p__Firmicutes; c__Negativicutes; o__Veillonellales; f__Veillonellaceae; g__Anaeroglobus; s__Anaeroglobus geminatus	1	98.7	150	b20207 AGCJ01000042 Anaeroglobus geminatus F0357	+	Anaeroglobus geminatus	1	1	Anaeroglobus
a5b5ce91d5287a3d768d8b0710ccb8cd	k__Bacteria; p__Firmicutes; c__Negativicutes; o__Veillonellales; f__Veillonellaceae; g__Dialister; s__Dialister micraerophilus	1	98.7	150	b18814 AFBB01000007 Dialister micraerophilus DSM 19965	+	Dialister micraerophilus	1	1	Dialister
b1f755f425ab5ef96485797ea39b0650	k__Bacteria; p__Firmicutes; c__Negativicutes; o__Veillonellales; f__Veillonellaceae; g__Dialister; s__Dialister micraerophilus	1	98.7	150	b18814 AFBB01000007 Dialister micraerophilus DSM 19965	+	Dialister micraerophilus	1	1	Dialister
cf2acabaafb733ac7b653d3e002c04c7	k__Bacteria; p__Firmicutes; c__Negativicutes; o__Veillonellales; f__Veillonellaceae; g__Dialister; s__Dialister micraerophilus	1	98.7	150	b18814 AFBB01000007 Dialister micraerophilus DSM 19965	+	Dialister micraerophilus	1	1	Dialister
466b22fea60678094e9261cbfd5503ca	k__Bacteria; p__Firmicutes; c__Negativicutes; o__Veillonellales; f__Veillonellaceae; g__Megasphaera; s__Megasphaera micronuciformis	1	98.7	150	b18094 AECS01000012 Megasphaera micronuciformis F0359	+	Megasphaera micronuciformis	1	1	Megasphaera
a9da6ada8fcc1213dd655a4fd6cb55be	k__Bacteria; p__Firmicutes; c__Negativicutes; o__Veillonellales; f__Veillonellaceae; g__Megasphaera; s__Megasphaera micronuciformis	1	98.7	150	b18094 AECS01000012 Megasphaera micronuciformis F0359	+	Megasphaera micronuciformis	1	1	Megasphaera
87db1cc35a7be6dc800595e9d3e27c95	k__Bacteria; p__Firmicutes; c__Tissierellia; o__-; f__-; g__Ezakiella; s__Ezakiella coagulans	1	98.7	150	b17655 NZ_QEKV01000005 Ezakiella coagulans JCM 12528	+	Ezakiella coagulans	1	1	Ezakiella
c64f3eec9d68544535dce965b772a318	k__Bacteria; p__Firmicutes; c__Tissierellia; o__-; f__-; g__Ezakiella; s__Ezakiella coagulans	1	98.7	150	b17655 NZ_QEKV01000005 Ezakiella coagulans JCM 12528	+	Ezakiella coagulans	1	1	Ezakiella
fc6fc7a9252614d8148f22a55c9c7bbd	k__Bacteria; p__Firmicutes; c__Tissierellia; o__-; f__-; g__Ezakiella; s__Ezakiella coagulans	1	98.7	150	b17655 NZ_QEKV01000005 Ezakiella coagulans JCM 12528	+	Ezakiella coagulans	1	1	Ezakiella
70cf1e38477276159aaacba07bd1a191	k__Bacteria; p__Proteobacteria; c__Alphaproteobacteria; o__Sphingomonadales; f__Sphingomonadaceae; g__Sphingomonas; s__Sphingomonas aurantiaca	0.874336	98.7	150	b32341 QAOG01000003 Sphingomonas aurantiaca MA101b	+	Sphingomonas aurantiaca	0.75	1	Sphingomonas
75e9767b3727f055e742953a5d290f70	k__Bacteria; p__Proteobacteria; c__Alphaproteobacteria; o__Sphingomonadales; f__Sphingomonadaceae; g__Sphingomonas; s__Sphingomonas aurantiaca	0.876211	98.7	150	b32341 QAOG01000003 Sphingomonas aurantiaca MA101b	+	Sphingomonas aurantiaca	0.76	1	Sphingomonas
ec3580c98bfb8cb7465215bcc2a4dea6	k__Bacteria; p__Proteobacteria; c__Betaproteobacteria; o__Burkholderiales; f__-; g__Roseateles; s__Roseateles aquatilis	0.813494	98.7	150	b29979 NIOF01000010 Roseateles aquatilis CCUG 48205	+	Roseateles aquatilis	0.56	0.57	Roseateles
929ec23c876bb502b552b62bf74054fc	k__Bacteria; p__Proteobacteria; c__Betaproteobacteria; o__Burkholderiales; f__Sutterellaceae; g__Mesosutterella; s__Mesosutterella multiformis	0.999999	98.7	150	b34341 LC388667 Mesosutterella multiformis 4NBBH2	+	Mesosutterella multiformis	1	1	Mesosutterella
18a43299541c4a3db3c76613d1fe22dd	k__Bacteria; p__Proteobacteria; c__Betaproteobacteria; o__Neisseriales; f__Neisseriaceae; g__Neisseria; s__Neisseria mucosa	0.833812	98.7	150	b16470 ACDX02000023 Neisseria mucosa ATCC 25996	+	Neisseria mucosa	0.47	0.98	Neisseria
a059789d889dfd1b35abbd1092982a0c	k__Bacteria; p__Proteobacteria; c__Epsilonproteobacteria; o__Campylobacterales; f__Campylobacteraceae; g__Campylobacter; s__Campylobacter curvus	1	98.7	150	b10371 CP000767 Campylobacter curvus 525.92	+	Campylobacter curvus	1	1	Campylobacter
7629f0bdd3c5defb4cb44fa6bc31789f	k__Bacteria; p__Actinobacteria; c__Actinomycetia; o__Actinomycetales; f__Actinomycetaceae; g__Schaalia; s__Schaalia turicensis	1	98.6	150	b21019 NZ_AGWQ01000004 Actinomyces turicensis ACS-279-V-Col4	+	Schaalia turicensis	1	1	Schaalia
bd6fff1121f89bd0f369286377e4f493	k__Bacteria; p__Actinobacteria; c__Actinomycetia; o__Actinomycetales; f__Actinomycetaceae; g__Schaalia; s__Schaalia turicensis	1	98.6	150	b21019 NZ_AGWQ01000004 Actinomyces turicensis ACS-279-V-Col4	+	Schaalia turicensis	1	1	Schaalia
d045f481cdc0dbaf8f0938f7d7637bd7	k__Bacteria; p__Actinobacteria; c__Actinomycetia; o__Actinomycetales; f__Actinomycetaceae; g__Schaalia; s__Schaalia turicensis	1	98.6	150	b21019 NZ_AGWQ01000004 Actinomyces turicensis ACS-279-V-Col4	+	Schaalia turicensis	1	1	Schaalia
053e9f0745ec04dddf33f5ced54b7a22	k__Bacteria; p__Bacteroidetes; c__Bacteroidia; o__Bacteroidales; f__Prevotellaceae; g__Prevotella; s__Prevotella amnii	1	98.6	150	b17632 AB547591 Prevotella amnii JCM 14753	+	Prevotella amnii	1	1	Prevotella
c96fbb496a3ef12fe79480f6143fe46f	k__Bacteria; p__Firmicutes; c__Negativicutes; o__Veillonellales; f__Veillonellaceae; g__Anaeroglobus; s__Anaeroglobus geminatus	1	98.6	150	b20207 AGCJ01000042 Anaeroglobus geminatus F0357	+	Anaeroglobus geminatus	1	1	Anaeroglobus
5f78ca5b5577c985d6464b2a97685c04	k__Bacteria; p__Actinobacteria; c__Actinomycetia; o__Actinomycetales; f__Actinomycetaceae; g__Fannyhessea; s__Fannyhessea vaginae	1	98	150	b12598 FJ360434 Fannyhessea vaginae DSM15829	+	Fannyhessea vaginae	1	1	Fannyhessea
68b620cd54d4feee28e45399f5c3c347	k__Bacteria; p__Actinobacteria; c__Actinomycetia; o__Actinomycetales; f__Actinomycetaceae; g__Fannyhessea; s__Fannyhessea vaginae	1	98	150	b12598 FJ360434 Fannyhessea vaginae DSM15829	+	Fannyhessea vaginae	1	1	Fannyhessea
99451b6077b247c66a64ddba4e4da766	k__Bacteria; p__Actinobacteria; c__Actinomycetia; o__Actinomycetales; f__Actinomycetaceae; g__Fannyhessea; s__Fannyhessea vaginae	1	98	150	b12598 FJ360434 Fannyhessea vaginae DSM15829	+	Fannyhessea vaginae	1	1	Fannyhessea
9fe85ba144e2c93e72e3d917e585ef16	k__Bacteria; p__Actinobacteria; c__Actinomycetia; o__Actinomycetales; f__Actinomycetaceae; g__Fannyhessea; s__Fannyhessea vaginae	1	98	150	b12598 FJ360434 Fannyhessea vaginae DSM15829	+	Fannyhessea vaginae	1	1	Fannyhessea
a4d8a9b8ef2066bb14f7a0c25b2e97d3	k__Bacteria; p__Actinobacteria; c__Actinomycetia; o__Actinomycetales; f__Actinomycetaceae; g__Fannyhessea; s__Fannyhessea vaginae	1	98	150	b17711 AEDQ01000023 Fannyhessea vaginae PB189-T1-4	+	Fannyhessea vaginae	1	1	Fannyhessea
c49383de01d0d0aa9fb089333dfddc10	k__Bacteria; p__Actinobacteria; c__Actinomycetia; o__Actinomycetales; f__Actinomycetaceae; g__Fannyhessea; s__Fannyhessea vaginae	1	98	150	b12598 FJ360434 Fannyhessea vaginae DSM15829	+	Fannyhessea vaginae	1	1	Fannyhessea
db1346e971ddf25881d085bc53996186	k__Bacteria; p__Actinobacteria; c__Actinomycetia; o__Actinomycetales; f__Actinomycetaceae; g__Fannyhessea; s__Fannyhessea vaginae	1	98	150	b12598 FJ360434 Fannyhessea vaginae DSM15829	+	Fannyhessea vaginae	1	1	Fannyhessea
e696288451d1d7a3f171da6e9a37205f	k__Bacteria; p__Actinobacteria; c__Actinomycetia; o__Actinomycetales; f__Actinomycetaceae; g__Fannyhessea; s__Fannyhessea vaginae	1	98	150	b12598 FJ360434 Fannyhessea vaginae DSM15829	+	Fannyhessea vaginae	1	1	Fannyhessea
7ba993acf65f238563079f6cd566a308	k__Bacteria; p__Actinobacteria; c__Actinomycetia; o__Actinomycetales; f__Actinomycetaceae; g__Gleimia; s__Gleimia europaea	0.999779	98	150	b31544 PNHW01000002 Gleimia europaea UMB0652	+	Gleimia europaea	1	1	Gleimia
cac941195ddde1bd134e469ecc5f91a7	k__Bacteria; p__Actinobacteria; c__Actinomycetia; o__Actinomycetales; f__Actinomycetaceae; g__Schaalia; s__Schaalia turicensis	1	98	150	b21019 NZ_AGWQ01000004 Actinomyces turicensis ACS-279-V-Col4	+	Schaalia turicensis	1	1	Schaalia
018b6dd7ec9750a8fa1087e13f99786d	k__Bacteria; p__Actinobacteria; c__Actinomycetia; o__Bifidobacteriales; f__Bifidobacteriaceae; g__Gardnerella; s__Gardnerella vaginalis	1	98	150	b26700 Gardnerella vaginalis N101	+	Gardnerella vaginalis	1	1	Gardnerella
0919f5aaa6fcf0eae1f95ea8d0f28acf	k__Bacteria; p__Actinobacteria; c__Actinomycetia; o__Bifidobacteriales; f__Bifidobacteriaceae; g__Gardnerella; s__Gardnerella vaginalis	1	98	150	b26702 Gardnerella vaginalis N148	+	Gardnerella vaginalis	1	1	Gardnerella
195064d2f818cf3d8c3f94b342a99df1	k__Bacteria; p__Actinobacteria; c__Actinomycetia; o__Bifidobacteriales; f__Bifidobacteriaceae; g__Gardnerella; s__Gardnerella vaginalis	0.999998	98	150	b26701 Gardnerella vaginalis N143	+	Gardnerella vaginalis	1	1	Gardnerella
3046e60b4d72413a7168f57cd1c1f08b	k__Bacteria; p__Actinobacteria; c__Actinomycetia; o__Bifidobacteriales; f__Bifidobacteriaceae; g__Gardnerella; s__Gardnerella vaginalis	1	98	150	b26700 Gardnerella vaginalis N101	+	Gardnerella vaginalis	1	1	Gardnerella
4a156d91c83324b2d9f12b1be6a7ba87	k__Bacteria; p__Actinobacteria; c__Actinomycetia; o__Bifidobacteriales; f__Bifidobacteriaceae; g__Gardnerella; s__Gardnerella vaginalis	1	98	150	b26700 Gardnerella vaginalis N101	+	Gardnerella vaginalis	1	1	Gardnerella
5ae196bd9b6adfef8107cb4eea63c247	k__Bacteria; p__Actinobacteria; c__Actinomycetia; o__Bifidobacteriales; f__Bifidobacteriaceae; g__Gardnerella; s__Gardnerella vaginalis	1	98	150	b26731 ATJJ01000013 Gardnerella vaginalis JCP8108	+	Gardnerella vaginalis	1	1	Gardnerella
5bb1825e5302fcc6f9b75afcfc1c9fb2	k__Bacteria; p__Actinobacteria; c__Actinomycetia; o__Bifidobacteriales; f__Bifidobacteriaceae; g__Gardnerella; s__Gardnerella vaginalis	0.999968	98	150	b26701 Gardnerella vaginalis N143	+	Gardnerella vaginalis	0.97	0.97	Gardnerella
64529846f831fdaa8718d54e10de5783	k__Bacteria; p__Actinobacteria; c__Actinomycetia; o__Bifidobacteriales; f__Bifidobacteriaceae; g__Gardnerella; s__Gardnerella vaginalis	1	98	150	b26731 ATJJ01000013 Gardnerella vaginalis JCP8108	+	Gardnerella vaginalis	1	1	Gardnerella
659eeefb99b18a91a4387180cf76e373	k__Bacteria; p__Actinobacteria; c__Actinomycetia; o__Bifidobacteriales; f__Bifidobacteriaceae; g__Gardnerella; s__Gardnerella vaginalis	1	98	150	b26702 Gardnerella vaginalis N148	+	Gardnerella vaginalis	1	1	Gardnerella
89f0445b6b8c5d995eeb8d56813b0df0	k__Bacteria; p__Actinobacteria; c__Actinomycetia; o__Bifidobacteriales; f__Bifidobacteriaceae; g__Gardnerella; s__Gardnerella vaginalis	1	98	150	b26700 Gardnerella vaginalis N101	+	Gardnerella vaginalis	1	1	Gardnerella
92cc1f3ddb9b95da33f59e632acf5cf6	k__Bacteria; p__Actinobacteria; c__Actinomycetia; o__Bifidobacteriales; f__Bifidobacteriaceae; g__Gardnerella; s__Gardnerella vaginalis	1	98	150	b26702 Gardnerella vaginalis N148	+	Gardnerella vaginalis	1	1	Gardnerella
a621de0cbc918471a6249f488abc1533	k__Bacteria; p__Actinobacteria; c__Actinomycetia; o__Bifidobacteriales; f__Bifidobacteriaceae; g__Gardnerella; s__Gardnerella vaginalis	1	98	150	b26700 Gardnerella vaginalis N101	+	Gardnerella vaginalis	1	1	Gardnerella
a7a3b4d7dfa149869dacc5ba97e67893	k__Bacteria; p__Actinobacteria; c__Actinomycetia; o__Bifidobacteriales; f__Bifidobacteriaceae; g__Gardnerella; s__Gardnerella vaginalis	0.999962	98	150	b26701 Gardnerella vaginalis N143	+	Gardnerella vaginalis	0.99	0.99	Gardnerella
b01a0cb9e07b7c645c659ed3ce8fd6e6	k__Bacteria; p__Actinobacteria; c__Actinomycetia; o__Bifidobacteriales; f__Bifidobacteriaceae; g__Gardnerella; s__Gardnerella vaginalis	1	98	150	b26700 Gardnerella vaginalis N101	+	Gardnerella vaginalis	1	1	Gardnerella
bbc0e05a2c3599efeec7e2d281bc2ef8	k__Bacteria; p__Actinobacteria; c__Actinomycetia; o__Bifidobacteriales; f__Bifidobacteriaceae; g__Gardnerella; s__Gardnerella vaginalis	1	98	150	b26700 Gardnerella vaginalis N101	+	Gardnerella vaginalis	1	1	Gardnerella
c1db4834d6bb7d7d2ac2721268aec9bb	k__Bacteria; p__Actinobacteria; c__Actinomycetia; o__Bifidobacteriales; f__Bifidobacteriaceae; g__Gardnerella; s__Gardnerella vaginalis	1	98	150	b26702 Gardnerella vaginalis N148	+	Gardnerella vaginalis	1	1	Gardnerella
db137e04e38d1ed91baf29c8d6423643	k__Bacteria; p__Actinobacteria; c__Actinomycetia; o__Bifidobacteriales; f__Bifidobacteriaceae; g__Gardnerella; s__Gardnerella vaginalis	1	98	150	b26700 Gardnerella vaginalis N101	+	Gardnerella vaginalis	1	1	Gardnerella
de1e7b7fad7bb7172b108c83f2888ec7	k__Bacteria; p__Actinobacteria; c__Actinomycetia; o__Bifidobacteriales; f__Bifidobacteriaceae; g__Gardnerella; s__Gardnerella vaginalis	1	98	150	b26702 Gardnerella vaginalis N148	+	Gardnerella vaginalis	1	1	Gardnerella
e2eb1ceef53763e3b86e0a3e29b5b922	k__Bacteria; p__Actinobacteria; c__Actinomycetia; o__Bifidobacteriales; f__Bifidobacteriaceae; g__Gardnerella; s__Gardnerella vaginalis	1	98	150	b26702 Gardnerella vaginalis N148	+	Gardnerella vaginalis	1	1	Gardnerella
e9797b4bb1b86cc565bba608504fe9b0	k__Bacteria; p__Actinobacteria; c__Actinomycetia; o__Bifidobacteriales; f__Bifidobacteriaceae; g__Gardnerella; s__Gardnerella vaginalis	1	98	150	b26702 Gardnerella vaginalis N148	+	Gardnerella vaginalis	1	1	Gardnerella
fb17cc41177f29dfe82c7f77b40ef66f	k__Bacteria; p__Actinobacteria; c__Actinomycetia; o__Bifidobacteriales; f__Bifidobacteriaceae; g__Gardnerella; s__Gardnerella vaginalis	1	98	150	b26731 ATJJ01000013 Gardnerella vaginalis JCP8108	+	Gardnerella vaginalis	1	1	Gardnerella
6481b9a4670e6d4a891b0696a3c56156	k__Bacteria; p__Actinobacteria; c__Actinomycetia; o__Corynebacteriales; f__Corynebacteriaceae; g__Corynebacterium; s__Corynebacterium aurimucosum	0.999051	98	150	b13600 CP001601 Corynebacterium aurimucosum ATCC 700975	+	Corynebacterium aurimucosum	1	1	Corynebacterium
1223c3553a7519518d066e7ccc074892	k__Bacteria; p__Actinobacteria; c__Actinomycetia; o__Corynebacteriales; f__Corynebacteriaceae; g__Corynebacterium; s__Corynebacterium coyleae	0.99999	98	150	b30897 NZ_FNRU01000002 Corynebacterium coyleae DSM 44184	+	Corynebacterium coyleae	1	1	Corynebacterium
93bde254eea292a2c75a559eab2c5350	k__Bacteria; p__Actinobacteria; c__Actinomycetia; o__Corynebacteriales; f__Corynebacteriaceae; g__Corynebacterium; s__Corynebacterium coyleae	0.999896	98	150	b30897 NZ_FNRU01000002 Corynebacterium coyleae DSM 44184	+	Corynebacterium coyleae	0.99	1	Corynebacterium
8a90e104f41aa2631ece15a65712800f	k__Bacteria; p__Actinobacteria; c__Actinomycetia; o__Corynebacteriales; f__Corynebacteriaceae; g__Corynebacterium; s__Corynebacterium tuberculostearicum	0.999827	98	150	b14482 NZ_ACVP01000037 Corynebacterium tuberculostearicum SK141	+	Corynebacterium tuberculostearicum	0.96	1	Corynebacterium
e0ecf680d08e72a839e668bbf068f71a	k__Bacteria; p__Actinobacteria; c__Actinomycetia; o__Corynebacteriales; f__Corynebacteriaceae; g__Corynebacterium; s__Corynebacterium tuberculostearicum	0.999827	98	150	b14482 NZ_ACVP01000037 Corynebacterium tuberculostearicum SK141	+	Corynebacterium tuberculostearicum	0.96	1	Corynebacterium
7fdf14404daad2c7259c6f3d6d1d6cd5	k__Bacteria; p__Actinobacteria; c__Actinomycetia; o__Micrococcales; f__Micrococcaceae; g__Rothia; s__Rothia aeria	0.929822	98	150	b26395 NZ_AJJQ01000041 Rothia aeria F0474	+	Rothia aeria	0.92	1	Rothia
d37c025bb7bad56e4b88784a5ea459fe	k__Bacteria; p__Actinobacteria; c__Actinomycetia; o__Micrococcales; f__Micrococcaceae; g__Rothia; s__Rothia aeria	0.986655	98	150	b34100 JQHE01000010 Rothia aeria C6B	+	Rothia aeria	0.95	1	Rothia
27fb581e7dcdb565463b8c983ff17afc	k__Bacteria; p__Actinobacteria; c__Coriobacteriia; o__Coriobacteriales; f__Atopobiaceae; g__Lancefieldella; s__Lancefieldella rimae	1	98	150	b28193 ACFE01000003 Lancefieldella rimae ATCC 49626	+	Lancefieldella rimae	1	1	Lancefieldella
2e9eb2db5be3b03c06fa1c00894d0deb	k__Bacteria; p__Bacteroidetes; c__Bacteroidia; o__Bacteroidales; f__Porphyromonadaceae; g__Porphyromonas; s__Porphyromonas uenonis	0.999999	98	150	b13746 NZ_ACLR01000009 Porphyromonas uenonis 60-3	+	Porphyromonas uenonis	1	1	Porphyromonas
2f88af3f762c633f099444d1c635a97d	k__Bacteria; p__Bacteroidetes; c__Bacteroidia; o__Bacteroidales; f__Porphyromonadaceae; g__Porphyromonas; s__Porphyromonas uenonis	0.998599	98	150	b17634 AB547589 Porphyromonas uenonis JCM 13868	+	Porphyromonas uenonis	0.9	1	Porphyromonas
36f2782fc3f6781b190ca6e39d2e7dcd	k__Bacteria; p__Bacteroidetes; c__Bacteroidia; o__Bacteroidales; f__Porphyromonadaceae; g__Porphyromonas; s__Porphyromonas uenonis	1	98	150	b17634 AB547589 Porphyromonas uenonis JCM 13868	+	Porphyromonas uenonis	1	1	Porphyromonas
551d7d8dc8d5a71f74554c5978971788	k__Bacteria; p__Bacteroidetes; c__Bacteroidia; o__Bacteroidales; f__Porphyromonadaceae; g__Porphyromonas; s__Porphyromonas uenonis	1	98	150	b17634 AB547589 Porphyromonas uenonis JCM 13868	+	Porphyromonas uenonis	1	1	Porphyromonas
5c42cbdacbe0ff625299185fa934de02	k__Bacteria; p__Bacteroidetes; c__Bacteroidia; o__Bacteroidales; f__Porphyromonadaceae; g__Porphyromonas; s__Porphyromonas uenonis	1	98	150	b13746 NZ_ACLR01000009 Porphyromonas uenonis 60-3	+	Porphyromonas uenonis	1	1	Porphyromonas
63bde66910e733feaec79235dc1ecb20	k__Bacteria; p__Bacteroidetes; c__Bacteroidia; o__Bacteroidales; f__Porphyromonadaceae; g__Porphyromonas; s__Porphyromonas uenonis	1	98	150	b17634 AB547589 Porphyromonas uenonis JCM 13868	+	Porphyromonas uenonis	1	1	Porphyromonas
884e418f170f11112534d0b887827776	k__Bacteria; p__Bacteroidetes; c__Bacteroidia; o__Bacteroidales; f__Porphyromonadaceae; g__Porphyromonas; s__Porphyromonas uenonis	0.999999	98	150	b13746 NZ_ACLR01000009 Porphyromonas uenonis 60-3	+	Porphyromonas uenonis	1	1	Porphyromonas
9d83b152912cd0a6e54d3fdf56714c51	k__Bacteria; p__Bacteroidetes; c__Bacteroidia; o__Bacteroidales; f__Porphyromonadaceae; g__Porphyromonas; s__Porphyromonas uenonis	0.999998	98	150	b13746 NZ_ACLR01000009 Porphyromonas uenonis 60-3	+	Porphyromonas uenonis	1	1	Porphyromonas
c390e9bcf41a01859cf8b827805561a9	k__Bacteria; p__Bacteroidetes; c__Bacteroidia; o__Bacteroidales; f__Porphyromonadaceae; g__Porphyromonas; s__Porphyromonas uenonis	1	98	150	b17634 AB547589 Porphyromonas uenonis JCM 13868	+	Porphyromonas uenonis	1	1	Porphyromonas
c61feab2da783edf70b2ccf75dfcc6bb	k__Bacteria; p__Bacteroidetes; c__Bacteroidia; o__Bacteroidales; f__Porphyromonadaceae; g__Porphyromonas; s__Porphyromonas uenonis	1	98	150	b13746 NZ_ACLR01000009 Porphyromonas uenonis 60-3	+	Porphyromonas uenonis	1	1	Porphyromonas
d057e6152c6c8d2f4682d3d4225121b1	k__Bacteria; p__Bacteroidetes; c__Bacteroidia; o__Bacteroidales; f__Porphyromonadaceae; g__Porphyromonas; s__Porphyromonas uenonis	1	98	150	b13746 NZ_ACLR01000009 Porphyromonas uenonis 60-3	+	Porphyromonas uenonis	1	1	Porphyromonas
d43191dbaee9b206a82ce6f29e6e9f8c	k__Bacteria; p__Bacteroidetes; c__Bacteroidia; o__Bacteroidales; f__Porphyromonadaceae; g__Porphyromonas; s__Porphyromonas uenonis	0.999923	98	150	b17634 AB547589 Porphyromonas uenonis JCM 13868	+	Porphyromonas uenonis	0.98	1	Porphyromonas
dff0125a3d39d2d3f1d9bfc0e9f519c0	k__Bacteria; p__Bacteroidetes; c__Bacteroidia; o__Bacteroidales; f__Porphyromonadaceae; g__Porphyromonas; s__Porphyromonas uenonis	1	98	150	b13746 NZ_ACLR01000009 Porphyromonas uenonis 60-3	+	Porphyromonas uenonis	1	1	Porphyromonas
e956f38a1620554c8506a3694305e898	k__Bacteria; p__Bacteroidetes; c__Bacteroidia; o__Bacteroidales; f__Porphyromonadaceae; g__Porphyromonas; s__Porphyromonas uenonis	1	98	150	b13746 NZ_ACLR01000009 Porphyromonas uenonis 60-3	+	Porphyromonas uenonis	1	1	Porphyromonas
f25e6c7e5dd62724652220f5fdfbd9e0	k__Bacteria; p__Bacteroidetes; c__Bacteroidia; o__Bacteroidales; f__Porphyromonadaceae; g__Porphyromonas; s__Porphyromonas uenonis	1	98	150	b17634 AB547589 Porphyromonas uenonis JCM 13868	+	Porphyromonas uenonis	1	1	Porphyromonas
6a61a3039e38b11e6fb58db61a557e09	k__Bacteria; p__Bacteroidetes; c__Bacteroidia; o__Bacteroidales; f__Prevotellaceae; g__Paraprevotella; s__Paraprevotella clara	0.979143	98	150	b17652 AB547571 Paraprevotella clara JCM 14859	+	Paraprevotella clara	0.83	1	Paraprevotella
e132e0e49f2a57d2e168bb45b08bdab9	k__Bacteria; p__Bacteroidetes; c__Bacteroidia; o__Bacteroidales; f__Prevotellaceae; g__Prevotella; s__Prevotella bergensis	1	98	150	b15882 NZ_ACKS01000084 Prevotella bergensis DSM 17361	+	Prevotella bergensis	1	1	Prevotella
3dd5b7500428f6e05076e56603146f51	k__Bacteria; p__Bacteroidetes; c__Bacteroidia; o__Bacteroidales; f__Prevotellaceae; g__Prevotella; s__Prevotella buccalis	1	98	150	b6839 AY691278 Prevotella buccalis ATCC 35310	+	Prevotella buccalis	1	1	Prevotella
78478594900a286eb9c84f5883faa5f4	k__Bacteria; p__Bacteroidetes; c__Bacteroidia; o__Bacteroidales; f__Prevotellaceae; g__Prevotella; s__Prevotella buccalis	1	98	150	b6839 AY691278 Prevotella buccalis ATCC 35310	+	Prevotella buccalis	1	1	Prevotella
99d902742f4daa1daf12f3a67ca1ddd8	k__Bacteria; p__Bacteroidetes; c__Bacteroidia; o__Bacteroidales; f__Prevotellaceae; g__Prevotella; s__Prevotella buccalis	1	98	150	b6839 AY691278 Prevotella buccalis ATCC 35310	+	Prevotella buccalis	1	1	Prevotella
be165ef52b180971abfd83fdfcbcb6a3	k__Bacteria; p__Bacteroidetes; c__Bacteroidia; o__Bacteroidales; f__Prevotellaceae; g__Prevotella; s__Prevotella buccalis	1	98	150	b6839 AY691278 Prevotella buccalis ATCC 35310	+	Prevotella buccalis	1	1	Prevotella
c5646608384a8e5165fdf99227fbc2c8	k__Bacteria; p__Bacteroidetes; c__Bacteroidia; o__Bacteroidales; f__Prevotellaceae; g__Prevotella; s__Prevotella buccalis	1	98	150	b15898 ADEG01000062 Prevotella buccalis ATCC 35310	+	Prevotella buccalis	1	1	Prevotella
dcf343d90cafeacd474dc85846ca3392	k__Bacteria; p__Bacteroidetes; c__Bacteroidia; o__Bacteroidales; f__Prevotellaceae; g__Prevotella; s__Prevotella buccalis	1	98	150	b6839 AY691278 Prevotella buccalis ATCC 35310	+	Prevotella buccalis	1	1	Prevotella
e820e2deee7d8cd3b6c2d2efe75f497e	k__Bacteria; p__Bacteroidetes; c__Bacteroidia; o__Bacteroidales; f__Prevotellaceae; g__Prevotella; s__Prevotella buccalis	1	98	150	b6839 AY691278 Prevotella buccalis ATCC 35310	+	Prevotella buccalis	1	1	Prevotella
f046570e893a46292f2eee055f81e0bf	k__Bacteria; p__Bacteroidetes; c__Bacteroidia; o__Bacteroidales; f__Prevotellaceae; g__Prevotella; s__Prevotella buccalis	1	98	150	b6839 AY691278 Prevotella buccalis ATCC 35310	+	Prevotella buccalis	1	1	Prevotella
ab7ee25f4d22220a3e710f10d98abd7f	k__Bacteria; p__Bacteroidetes; c__Bacteroidia; o__Bacteroidales; f__Prevotellaceae; g__Prevotella; s__Prevotella corporis	1	98	150	b6840 AY691279 Prevotella corporis ATCC 33547	+	Prevotella corporis	1	1	Prevotella
e9e107b0ee77355e8310c966726ef2e4	k__Bacteria; p__Bacteroidetes; c__Bacteroidia; o__Bacteroidales; f__Prevotellaceae; g__Prevotella; s__Prevotella corporis	1	98	150	b6840 AY691279 Prevotella corporis ATCC 33547	+	Prevotella corporis	1	1	Prevotella
b77f4769aecfc81666c383932f1824e4	k__Bacteria; p__Bacteroidetes; c__Bacteroidia; o__Bacteroidales; f__Prevotellaceae; g__Prevotella; s__Prevotella oris	1	98	150	b17455 NZ_GL349564 Prevotella oris C735	+	Prevotella oris	1	1	Prevotella
264b04f2040eca022e213f155c1b0e82	k__Bacteria; p__Bacteroidetes; c__Bacteroidia; o__Bacteroidales; f__Prevotellaceae; g__Prevotella; s__Prevotella timonensis	1	98	150	b17590 AB547633 Prevotella timonensis JCM 15640	+	Prevotella timonensis	1	1	Prevotella
5c564a98dcde54f53de4e659e8012eaa	k__Bacteria; p__Bacteroidetes; c__Bacteroidia; o__Bacteroidales; f__Prevotellaceae; g__Prevotella; s__Prevotella timonensis	1	98	150	b17590 AB547633 Prevotella timonensis JCM 15640	+	Prevotella timonensis	1	1	Prevotella
b8128279361516b500571a15eaf373f7	k__Bacteria; p__Bacteroidetes; c__Bacteroidia; o__Bacteroidales; f__Prevotellaceae; g__Prevotella; s__Prevotella timonensis	1	98	150	b17590 AB547633 Prevotella timonensis JCM 15640	+	Prevotella timonensis	1	1	Prevotella
c0a0e251d75dbfdf309c2e2f9efa251e	k__Bacteria; p__Bacteroidetes; c__Bacteroidia; o__Bacteroidales; f__Prevotellaceae; g__Prevotella; s__Prevotella timonensis	1	98	150	b17590 AB547633 Prevotella timonensis JCM 15640	+	Prevotella timonensis	1	1	Prevotella
c537a6e9f66df7b7c51b0c7a4d3f8195	k__Bacteria; p__Bacteroidetes; c__Bacteroidia; o__Bacteroidales; f__Prevotellaceae; g__Prevotella; s__Prevotella timonensis	1	98	150	b17590 AB547633 Prevotella timonensis JCM 15640	+	Prevotella timonensis	1	1	Prevotella
cf28bfbbbc66e4b955d359b4c53e88eb	k__Bacteria; p__Bacteroidetes; c__Bacteroidia; o__Bacteroidales; f__Prevotellaceae; g__Prevotella; s__Prevotella timonensis	1	98	150	b17590 AB547633 Prevotella timonensis JCM 15640	+	Prevotella timonensis	1	1	Prevotella
eab9f166d49842448cf2a28d2578f24e	k__Bacteria; p__Bacteroidetes; c__Bacteroidia; o__Bacteroidales; f__Prevotellaceae; g__Prevotella; s__Prevotella timonensis	1	98	150	b17590 AB547633 Prevotella timonensis JCM 15640	+	Prevotella timonensis	1	1	Prevotella
f7ee575b2bd49953b80327cea1f2cbb3	k__Bacteria; p__Bacteroidetes; c__Bacteroidia; o__Bacteroidales; f__Prevotellaceae; g__Prevotella; s__Prevotella timonensis	1	98	150	b17590 AB547633 Prevotella timonensis JCM 15640	+	Prevotella timonensis	1	1	Prevotella
3a85a92dab49091a6d417f494d32ef76	k__Bacteria; p__Bacteroidetes; c__Bacteroidia; o__Bacteroidales; f__Prevotellaceae; g__Prevotella; s__Prevotella veroralis	1	98	150	b6850 AY691289 Prevotella veroralis ATCC 33779	+	Prevotella veroralis	1	1	Prevotella
4f9a4734fadc6769bda56aaa44d66c92	k__Bacteria; p__Firmicutes; c__Bacilli; o__Lactobacillales; f__Streptococcaceae; g__Streptococcus; s__Streptococcus parasanguinis	1	98	150	b1123 AF352799 Streptococcus parasanguinis ATCC 15912	+	Streptococcus parasanguinis	1	1	Streptococcus
1f9478ca45727ba596126e0c44a207aa	k__Bacteria; p__Firmicutes; c__Bacilli; o__Lactobacillales; f__Streptococcaceae; g__Streptococcus; s__Streptococcus salivarius	1	98	150	b19535 AGBV01000001 Streptococcus salivarius M18	+	Streptococcus salivarius	1	1	Streptococcus
98e47cd274e61c94dfc8b21b13cba594	k__Bacteria; p__Firmicutes; c__Clostridia; o__Eubacteriales; f__Ruminococcaceae; g__Gemmiger; s__Gemmiger formicilis	1	98	150	b29219 NZ_FUYF01000004 Gemmiger formicilis ATCC 27749	+	Gemmiger formicilis	1	1	Gemmiger
352c366ec086c6967c37e670126392c0	k__Bacteria; p__Firmicutes; c__Negativicutes; o__Veillonellales; f__Veillonellaceae; g__Megasphaera; s__Megasphaera micronuciformis	1	98	150	b18094 AECS01000012 Megasphaera micronuciformis F0359	+	Megasphaera micronuciformis	1	1	Megasphaera
8fe25620becc9b3f96868ee6bc77ef18	k__Bacteria; p__Firmicutes; c__Negativicutes; o__Veillonellales; f__Veillonellaceae; g__Megasphaera; s__Megasphaera micronuciformis	1	98	150	b18094 AECS01000012 Megasphaera micronuciformis F0359	+	Megasphaera micronuciformis	1	1	Megasphaera
ed1e9fec1240f0409abffef01c25070f	k__Bacteria; p__Firmicutes; c__Negativicutes; o__Veillonellales; f__Veillonellaceae; g__Negativicoccus; s__Negativicoccus massiliensis	1	98	150	b28730 NZ_LT700188 Negativicoccus massiliensis AT7	+	Negativicoccus massiliensis	1	1	Negativicoccus
37926f42eb27238b77cc421ae761c0de	k__Bacteria; p__Firmicutes; c__Tissierellia; o__-; f__-; g__Ezakiella; s__Ezakiella coagulans	1	98	150	b17655 NZ_QEKV01000005 Ezakiella coagulans JCM 12528	+	Ezakiella coagulans	1	1	Ezakiella
cc2e4cc16bad6458b920f9d751fa2de3	k__Bacteria; p__Firmicutes; c__Tissierellia; o__-; f__-; g__Ezakiella; s__Ezakiella coagulans	1	98	150	b17655 NZ_QEKV01000005 Ezakiella coagulans JCM 12528	+	Ezakiella coagulans	1	1	Ezakiella
a8c712b924a23e2ea885fb2e7cc2d42f	k__Bacteria; p__Proteobacteria; c__Alphaproteobacteria; o__Sphingomonadales; f__Sphingomonadaceae; g__Sphingomonas; s__Sphingomonas aurantiaca	0.872046	98	150	b32341 QAOG01000003 Sphingomonas aurantiaca MA101b	+	Sphingomonas aurantiaca	0.64	1	Sphingomonas
f6ade5e605231ff1a83ed857538ba0c9	k__Bacteria; p__Proteobacteria; c__Alphaproteobacteria; o__Sphingomonadales; f__Sphingomonadaceae; g__Sphingomonas; s__Sphingomonas aurantiaca	0.894203	98	150	b32341 QAOG01000003 Sphingomonas aurantiaca MA101b	+	Sphingomonas aurantiaca	0.75	1	Sphingomonas
166e5e29f186ccc88ce4b7a8b0ebe8cc	k__Bacteria; p__Proteobacteria; c__Betaproteobacteria; o__Burkholderiales; f__Burkholderiaceae; g__Ralstonia; s__Ralstonia insidiosa	0.899552	98	150	b3427 AY123717 Ralstonia pickettii ATCC 27511	+	Ralstonia insidiosa	0.69	0.99	Ralstonia
b74a0596957b5cc7681d71fccafecbcb	k__Bacteria; p__Proteobacteria; c__Epsilonproteobacteria; o__Campylobacterales; f__Campylobacteraceae; g__Campylobacter; s__Campylobacter rectus	0.821594	98	150	b3459 AB071388 Campylobacter rectus ATCC 33238	+	Campylobacter rectus	0.56	1	Campylobacter
8445ef1605a249c439fde0f6640d57cb	k__Bacteria; p__Proteobacteria; c__Gammaproteobacteria; o__Enterobacterales; f__Morganellaceae; g__Providencia; s__Providencia rettgeri	0.999999	98	150	b21803 AJSB01000004 Providencia rettgeri Dmel1	+	Providencia rettgeri	0.99	0.99	Providencia
b7c9949a397a95a780539a5d7860963f	k__Bacteria; p__Proteobacteria; c__Gammaproteobacteria; o__Enterobacterales; f__Morganellaceae; g__Providencia; s__Providencia rettgeri	0.999999	98	150	b21803 AJSB01000004 Providencia rettgeri Dmel1	+	Providencia rettgeri	0.97	0.97	Providencia
da6e617bec58a19103f6db853eb4f785	k__Bacteria; p__Proteobacteria; c__Gammaproteobacteria; o__Pasteurellales; f__Pasteurellaceae; g__Haemophilus; s__Haemophilus parainfluenzae	0.99755	98	150	b18648 NZ_AEWU01000021 Haemophilus parainfluenzae ATCC 33392	+	Haemophilus parainfluenzae	0.8	1	Haemophilus
07ca9d9f013107965b005a6e433109ab	k__Bacteria; p__Actinobacteria; c__Actinomycetia; o__Actinomycetales; f__Actinomycetaceae; g__Fannyhessea; s__Fannyhessea vaginae	1	97.3	150	b12598 FJ360434 Fannyhessea vaginae DSM15829	+	Fannyhessea vaginae	1	1	Fannyhessea
15e389621fa47bd9f98354dc23cb5f7e	k__Bacteria; p__Actinobacteria; c__Actinomycetia; o__Actinomycetales; f__Actinomycetaceae; g__Fannyhessea; s__Fannyhessea vaginae	1	97.3	150	b12598 FJ360434 Fannyhessea vaginae DSM15829	+	Fannyhessea vaginae	1	1	Fannyhessea
2981903f58b4ee664ab5bd0a0c8f18e6	k__Bacteria; p__Actinobacteria; c__Actinomycetia; o__Actinomycetales; f__Actinomycetaceae; g__Fannyhessea; s__Fannyhessea vaginae	1	97.3	150	b12598 FJ360434 Fannyhessea vaginae DSM15829	+	Fannyhessea vaginae	1	1	Fannyhessea
3978bf1283c8da814271d692bd4325e9	k__Bacteria; p__Actinobacteria; c__Actinomycetia; o__Actinomycetales; f__Actinomycetaceae; g__Fannyhessea; s__Fannyhessea vaginae	1	97.3	150	b12598 FJ360434 Fannyhessea vaginae DSM15829	+	Fannyhessea vaginae	1	1	Fannyhessea
5d604956558410c07cd295fe3b28e364	k__Bacteria; p__Actinobacteria; c__Actinomycetia; o__Actinomycetales; f__Actinomycetaceae; g__Fannyhessea; s__Fannyhessea vaginae	1	97.3	150	b17711 AEDQ01000023 Fannyhessea vaginae PB189-T1-4	+	Fannyhessea vaginae	1	1	Fannyhessea
64de77fdcacb62bdec53e0f43738fb96	k__Bacteria; p__Actinobacteria; c__Actinomycetia; o__Actinomycetales; f__Actinomycetaceae; g__Fannyhessea; s__Fannyhessea vaginae	1	97.3	150	b12598 FJ360434 Fannyhessea vaginae DSM15829	+	Fannyhessea vaginae	1	1	Fannyhessea
7b3e7f044e95064225bb6b17da6456cf	k__Bacteria; p__Actinobacteria; c__Actinomycetia; o__Actinomycetales; f__Actinomycetaceae; g__Fannyhessea; s__Fannyhessea vaginae	1	97.3	150	b12598 FJ360434 Fannyhessea vaginae DSM15829	+	Fannyhessea vaginae	1	1	Fannyhessea
84db72b7e9b4520ca5f60738e6714e9f	k__Bacteria; p__Actinobacteria; c__Actinomycetia; o__Actinomycetales; f__Actinomycetaceae; g__Fannyhessea; s__Fannyhessea vaginae	1	97.3	150	b12598 FJ360434 Fannyhessea vaginae DSM15829	+	Fannyhessea vaginae	1	1	Fannyhessea
8c8af60541123b910a8c9fd6606de082	k__Bacteria; p__Actinobacteria; c__Actinomycetia; o__Actinomycetales; f__Actinomycetaceae; g__Fannyhessea; s__Fannyhessea vaginae	1	97.3	150	b17711 AEDQ01000023 Fannyhessea vaginae PB189-T1-4	+	Fannyhessea vaginae	1	1	Fannyhessea
968912f8f5ce9c710755809b2a4459c3	k__Bacteria; p__Actinobacteria; c__Actinomycetia; o__Actinomycetales; f__Actinomycetaceae; g__Fannyhessea; s__Fannyhessea vaginae	1	97.3	150	b12598 FJ360434 Fannyhessea vaginae DSM15829	+	Fannyhessea vaginae	1	1	Fannyhessea
d8f479fdb7efbe981912b714602a672f	k__Bacteria; p__Actinobacteria; c__Actinomycetia; o__Actinomycetales; f__Actinomycetaceae; g__Fannyhessea; s__Fannyhessea vaginae	1	97.3	150	b12598 FJ360434 Fannyhessea vaginae DSM15829	+	Fannyhessea vaginae	1	1	Fannyhessea
56b6a6fc6077a38e95a6a9ea61fa8d56	k__Bacteria; p__Actinobacteria; c__Actinomycetia; o__Actinomycetales; f__Actinomycetaceae; g__Gleimia; s__Gleimia europaea	0.999834	97.3	150	b31544 PNHW01000002 Gleimia europaea UMB0652	+	Gleimia europaea	1	1	Gleimia
3e971b58a4fafb3b1729c2be2b1a695d	k__Bacteria; p__Actinobacteria; c__Actinomycetia; o__Actinomycetales; f__Actinomycetaceae; g__Schaalia; s__Schaalia turicensis	1	97.3	150	b21019 NZ_AGWQ01000004 Actinomyces turicensis ACS-279-V-Col4	+	Schaalia turicensis	1	1	Schaalia
4d571ffe41c1c802d5840d0376fe1e25	k__Bacteria; p__Actinobacteria; c__Actinomycetia; o__Bifidobacteriales; f__Bifidobacteriaceae; g__Alloscardovia; s__Alloscardovia omnicolens	1	97.3	150	b10026 AM419464 Alloscardovia omnicolens CCUG 44766	+	Alloscardovia omnicolens	1	1	Alloscardovia
18f71dcd68ecf65ce13f7033cff97fc5	k__Bacteria; p__Actinobacteria; c__Actinomycetia; o__Bifidobacteriales; f__Bifidobacteriaceae; g__Gardnerella; s__Gardnerella vaginalis	1	97.3	150	b26702 Gardnerella vaginalis N148	+	Gardnerella vaginalis	1	1	Gardnerella
28a23471dd7184241291b6dff3999f24	k__Bacteria; p__Actinobacteria; c__Actinomycetia; o__Bifidobacteriales; f__Bifidobacteriaceae; g__Gardnerella; s__Gardnerella vaginalis	1	97.3	150	b26702 Gardnerella vaginalis N148	+	Gardnerella vaginalis	1	1	Gardnerella
5dc7767ef04aaf317e4c917d2e29742f	k__Bacteria; p__Actinobacteria; c__Actinomycetia; o__Bifidobacteriales; f__Bifidobacteriaceae; g__Gardnerella; s__Gardnerella vaginalis	1	97.3	150	b26700 Gardnerella vaginalis N101	+	Gardnerella vaginalis	1	1	Gardnerella
71f1cf6ce1c1a4d42edaa87197ea573c	k__Bacteria; p__Actinobacteria; c__Actinomycetia; o__Bifidobacteriales; f__Bifidobacteriaceae; g__Gardnerella; s__Gardnerella vaginalis	0.999999	97.3	150	b26700 Gardnerella vaginalis N101	+	Gardnerella vaginalis	1	1	Gardnerella
82ad97c1a897f2d49a718e3c55c2a5c2	k__Bacteria; p__Actinobacteria; c__Actinomycetia; o__Bifidobacteriales; f__Bifidobacteriaceae; g__Gardnerella; s__Gardnerella vaginalis	1	97.3	150	b26700 Gardnerella vaginalis N101	+	Gardnerella vaginalis	0.99	0.99	Gardnerella
93d7b06d9cc727727dfe778266228051	k__Bacteria; p__Actinobacteria; c__Actinomycetia; o__Bifidobacteriales; f__Bifidobacteriaceae; g__Gardnerella; s__Gardnerella vaginalis	1	97.3	150	b26702 Gardnerella vaginalis N148	+	Gardnerella vaginalis	1	1	Gardnerella
b32d8844cc26a9e604445d370e5a14c9	k__Bacteria; p__Actinobacteria; c__Actinomycetia; o__Bifidobacteriales; f__Bifidobacteriaceae; g__Gardnerella; s__Gardnerella vaginalis	1	97.3	150	b26702 Gardnerella vaginalis N148	+	Gardnerella vaginalis	1	1	Gardnerella
b3d71ca9c056acbd71743afeb3d1d70d	k__Bacteria; p__Actinobacteria; c__Actinomycetia; o__Bifidobacteriales; f__Bifidobacteriaceae; g__Gardnerella; s__Gardnerella vaginalis	1	97.3	150	b26700 Gardnerella vaginalis N101	+	Gardnerella vaginalis	1	1	Gardnerella
c34fe9572f63a9e3689714bc82369543	k__Bacteria; p__Actinobacteria; c__Actinomycetia; o__Bifidobacteriales; f__Bifidobacteriaceae; g__Gardnerella; s__Gardnerella vaginalis	1	97.3	150	b26700 Gardnerella vaginalis N101	+	Gardnerella vaginalis	1	1	Gardnerella
ce8bb0516daa11f97a042a3c922d3aaf	k__Bacteria; p__Actinobacteria; c__Actinomycetia; o__Bifidobacteriales; f__Bifidobacteriaceae; g__Gardnerella; s__Gardnerella vaginalis	1	97.3	150	b26700 Gardnerella vaginalis N101	+	Gardnerella vaginalis	1	1	Gardnerella
d05a202709b744e5502df76ca85d7739	k__Bacteria; p__Actinobacteria; c__Actinomycetia; o__Bifidobacteriales; f__Bifidobacteriaceae; g__Gardnerella; s__Gardnerella vaginalis	1	97.3	150	b26702 Gardnerella vaginalis N148	+	Gardnerella vaginalis	1	1	Gardnerella
da9e1b3739e5b47a35d2a922149c59aa	k__Bacteria; p__Actinobacteria; c__Actinomycetia; o__Bifidobacteriales; f__Bifidobacteriaceae; g__Gardnerella; s__Gardnerella vaginalis	1	97.3	150	b26700 Gardnerella vaginalis N101	+	Gardnerella vaginalis	1	1	Gardnerella
dfddad6256a34f109bd0a1235abc916b	k__Bacteria; p__Actinobacteria; c__Actinomycetia; o__Bifidobacteriales; f__Bifidobacteriaceae; g__Gardnerella; s__Gardnerella vaginalis	1	97.3	150	b26702 Gardnerella vaginalis N148	+	Gardnerella vaginalis	1	1	Gardnerella
fa2bacffc3942291a7c95b5d8e804116	k__Bacteria; p__Actinobacteria; c__Actinomycetia; o__Bifidobacteriales; f__Bifidobacteriaceae; g__Gardnerella; s__Gardnerella vaginalis	1	97.3	150	b26702 Gardnerella vaginalis N148	+	Gardnerella vaginalis	1	1	Gardnerella
30f634a772d70435478e057936718326	k__Bacteria; p__Actinobacteria; c__Actinomycetia; o__Corynebacteriales; f__Corynebacteriaceae; g__Corynebacterium; s__Corynebacterium pyruviciproducens	0.999992	97.3	150	b26697 ATBY01000014 Corynebacterium pyruviciproducens ATCC BAA-1742	+	Corynebacterium pyruviciproducens	0.99	1	Corynebacterium
478be81806e79c64668a96a72da3cef5	k__Bacteria; p__Actinobacteria; c__Actinomycetia; o__Corynebacteriales; f__Corynebacteriaceae; g__Corynebacterium; s__Corynebacterium riegelii	0.999998	97.3	150	b31658 NZ_CP012342 Corynebacterium riegelii PUDD_83A45	+	Corynebacterium riegelii	1	1	Corynebacterium
bb20a04aec3b625b6ddc8d50d5a62434	k__Bacteria; p__Actinobacteria; c__Actinomycetia; o__Corynebacteriales; f__Corynebacteriaceae; g__Corynebacterium; s__Corynebacterium tuberculostearicum	0.998471	97.3	150	b14482 NZ_ACVP01000037 Corynebacterium tuberculostearicum SK141	+	Corynebacterium tuberculostearicum	0.97	1	Corynebacterium
c41458ac2a9d12ab091d6e9cceb6dc02	k__Bacteria; p__Actinobacteria; c__Actinomycetia; o__Corynebacteriales; f__Corynebacteriaceae; g__Corynebacterium; s__Corynebacterium tuberculostearicum	0.999901	97.3	150	b14482 NZ_ACVP01000037 Corynebacterium tuberculostearicum SK141	+	Corynebacterium tuberculostearicum	0.97	1	Corynebacterium
10577c1ef205bad000d87bcb004f53b0	k__Bacteria; p__Actinobacteria; c__Actinomycetia; o__Micrococcales; f__Micrococcaceae; g__Rothia; s__Rothia dentocariosa	0.868069	97.3	150	b18122 NC_014643 Rothia dentocariosa ATCC 17931	+	Rothia dentocariosa	0.9	0.99	Rothia
807426608ffa5b7ace336635fa0cfc5c	k__Bacteria; p__Actinobacteria; c__Actinomycetia; o__Micrococcales; f__Micrococcaceae; g__Rothia; s__Rothia dentocariosa	0.818387	97.3	150	b18122 NC_014643 Rothia dentocariosa ATCC 17931	+	Rothia dentocariosa	0.9	1	Rothia
352026d1dc3af66c2d56711ca6fb6e82	k__Bacteria; p__Actinobacteria; c__Coriobacteriia; o__Coriobacteriales; f__Coriobacteriaceae; g__Collinsella; s__Collinsella aerofaciens	0.998656	97.3	150	b31226 NZ_CP024160 Collinsella aerofaciens indica	+	Collinsella aerofaciens	0.92	1	Collinsella
394fe401666847ffc90ceb94dd89c7ee	k__Bacteria; p__Bacteroidetes; c__Bacteroidia; o__Bacteroidales; f__Porphyromonadaceae; g__Porphyromonas; s__Porphyromonas asaccharolytica	0.978935	97.3	150	b17650 AB547573 Porphyromonas asaccharolytica JCM 6326	+	Porphyromonas asaccharolytica	0.63	1	Porphyromonas
2b733d305ce84b596e99ef47cdd0dfba	k__Bacteria; p__Bacteroidetes; c__Bacteroidia; o__Bacteroidales; f__Porphyromonadaceae; g__Porphyromonas; s__Porphyromonas uenonis	0.99999	97.3	150	b13746 NZ_ACLR01000009 Porphyromonas uenonis 60-3	+	Porphyromonas uenonis	1	1	Porphyromonas
348ad25e6a7ae0754d18a2abf4b64a27	k__Bacteria; p__Bacteroidetes; c__Bacteroidia; o__Bacteroidales; f__Porphyromonadaceae; g__Porphyromonas; s__Porphyromonas uenonis	1	97.3	150	b13746 NZ_ACLR01000009 Porphyromonas uenonis 60-3	+	Porphyromonas uenonis	1	1	Porphyromonas
6abde0c8b27444b3e4d161886e730f8b	k__Bacteria; p__Bacteroidetes; c__Bacteroidia; o__Bacteroidales; f__Porphyromonadaceae; g__Porphyromonas; s__Porphyromonas uenonis	0.999919	97.3	150	b17634 AB547589 Porphyromonas uenonis JCM 13868	+	Porphyromonas uenonis	0.97	1	Porphyromonas
85f02bdeccf4031339cffb8bea71324a	k__Bacteria; p__Bacteroidetes; c__Bacteroidia; o__Bacteroidales; f__Porphyromonadaceae; g__Porphyromonas; s__Porphyromonas uenonis	0.999999	97.3	150	b13746 NZ_ACLR01000009 Porphyromonas uenonis 60-3	+	Porphyromonas uenonis	1	1	Porphyromonas
d6d7d1f3135b55752910c92f6105d3d7	k__Bacteria; p__Bacteroidetes; c__Bacteroidia; o__Bacteroidales; f__Porphyromonadaceae; g__Porphyromonas; s__Porphyromonas uenonis	0.999988	97.3	150	b13746 NZ_ACLR01000009 Porphyromonas uenonis 60-3	+	Porphyromonas uenonis	1	1	Porphyromonas
febf6e081299cf10b36acb2392fb7405	k__Bacteria; p__Bacteroidetes; c__Bacteroidia; o__Bacteroidales; f__Porphyromonadaceae; g__Porphyromonas; s__Porphyromonas uenonis	0.999999	97.3	150	b13746 NZ_ACLR01000009 Porphyromonas uenonis 60-3	+	Porphyromonas uenonis	0.99	1	Porphyromonas
187b58b1c7a6006c5d1d8e0dba0172bd	k__Bacteria; p__Bacteroidetes; c__Bacteroidia; o__Bacteroidales; f__Prevotellaceae; g__Prevotella; s__Prevotella buccalis	1	97.3	150	b15898 ADEG01000062 Prevotella buccalis ATCC 35310	+	Prevotella buccalis	1	1	Prevotella
34565453744956bc7cea9871e6ee16db	k__Bacteria; p__Bacteroidetes; c__Bacteroidia; o__Bacteroidales; f__Prevotellaceae; g__Prevotella; s__Prevotella buccalis	1	97.3	150	b15898 ADEG01000062 Prevotella buccalis ATCC 35310	+	Prevotella buccalis	1	1	Prevotella
531e56e155a2c7b33d399179472efeed	k__Bacteria; p__Bacteroidetes; c__Bacteroidia; o__Bacteroidales; f__Prevotellaceae; g__Prevotella; s__Prevotella buccalis	1	97.3	150	b15898 ADEG01000062 Prevotella buccalis ATCC 35310	+	Prevotella buccalis	1	1	Prevotella
8e047331cf1372ba5d1bee33aab02a88	k__Bacteria; p__Bacteroidetes; c__Bacteroidia; o__Bacteroidales; f__Prevotellaceae; g__Prevotella; s__Prevotella buccalis	1	97.3	150	b15898 ADEG01000062 Prevotella buccalis ATCC 35310	+	Prevotella buccalis	1	1	Prevotella
99d5db2b522e9a03560758e89b80630e	k__Bacteria; p__Bacteroidetes; c__Bacteroidia; o__Bacteroidales; f__Prevotellaceae; g__Prevotella; s__Prevotella buccalis	1	97.3	150	b15898 ADEG01000062 Prevotella buccalis ATCC 35310	+	Prevotella buccalis	1	1	Prevotella
d1c96c0f451d5cb89fcd7ee118b7600c	k__Bacteria; p__Bacteroidetes; c__Bacteroidia; o__Bacteroidales; f__Prevotellaceae; g__Prevotella; s__Prevotella buccalis	1	97.3	150	b15898 ADEG01000062 Prevotella buccalis ATCC 35310	+	Prevotella buccalis	1	1	Prevotella
24e4cabc13704ba95057f302944f1163	k__Bacteria; p__Bacteroidetes; c__Bacteroidia; o__Bacteroidales; f__Prevotellaceae; g__Prevotella; s__Prevotella timonensis	1	97.3	150	b17590 AB547633 Prevotella timonensis JCM 15640	+	Prevotella timonensis	1	1	Prevotella
323cbf562f4cf55e0b1390f5555cb905	k__Bacteria; p__Bacteroidetes; c__Bacteroidia; o__Bacteroidales; f__Prevotellaceae; g__Prevotella; s__Prevotella timonensis	1	97.3	150	b17590 AB547633 Prevotella timonensis JCM 15640	+	Prevotella timonensis	1	1	Prevotella
34923b93d3f134f932b0e6cff55e992a	k__Bacteria; p__Bacteroidetes; c__Bacteroidia; o__Bacteroidales; f__Prevotellaceae; g__Prevotella; s__Prevotella timonensis	1	97.3	150	b17590 AB547633 Prevotella timonensis JCM 15640	+	Prevotella timonensis	1	1	Prevotella
49ba5c1833231b858a00c9116bcaf68a	k__Bacteria; p__Bacteroidetes; c__Bacteroidia; o__Bacteroidales; f__Prevotellaceae; g__Prevotella; s__Prevotella timonensis	1	97.3	150	b17590 AB547633 Prevotella timonensis JCM 15640	+	Prevotella timonensis	1	1	Prevotella
564cfde3f3b5ece15375d32257578cf3	k__Bacteria; p__Bacteroidetes; c__Bacteroidia; o__Bacteroidales; f__Prevotellaceae; g__Prevotella; s__Prevotella timonensis	1	97.3	150	b17590 AB547633 Prevotella timonensis JCM 15640	+	Prevotella timonensis	1	1	Prevotella
6d61c347ec80a11f3c571c766cb5cb8c	k__Bacteria; p__Bacteroidetes; c__Bacteroidia; o__Bacteroidales; f__Prevotellaceae; g__Prevotella; s__Prevotella timonensis	1	97.3	150	b17590 AB547633 Prevotella timonensis JCM 15640	+	Prevotella timonensis	1	1	Prevotella
85e4dc2091e9acc0b28732f8f08156de	k__Bacteria; p__Bacteroidetes; c__Bacteroidia; o__Bacteroidales; f__Prevotellaceae; g__Prevotella; s__Prevotella timonensis	1	97.3	150	b17590 AB547633 Prevotella timonensis JCM 15640	+	Prevotella timonensis	1	1	Prevotella
93e5eb67f0abbd88cdcae0ff3b529781	k__Bacteria; p__Bacteroidetes; c__Bacteroidia; o__Bacteroidales; f__Prevotellaceae; g__Prevotella; s__Prevotella timonensis	1	97.3	150	b17590 AB547633 Prevotella timonensis JCM 15640	+	Prevotella timonensis	1	1	Prevotella
b19168631b466be244a9a33f989fdd3d	k__Bacteria; p__Bacteroidetes; c__Bacteroidia; o__Bacteroidales; f__Prevotellaceae; g__Prevotella; s__Prevotella timonensis	1	97.3	150	b15896 ADEF01000004 Prevotella timonensis CRIS 5C-B1	+	Prevotella timonensis	1	1	Prevotella
be8540b93c9cd3522b9c50acb79936a0	k__Bacteria; p__Bacteroidetes; c__Bacteroidia; o__Bacteroidales; f__Prevotellaceae; g__Prevotella; s__Prevotella timonensis	1	97.3	150	b17590 AB547633 Prevotella timonensis JCM 15640	+	Prevotella timonensis	1	1	Prevotella
d1ad49903c00e882c993e4bb086aed4f	k__Bacteria; p__Bacteroidetes; c__Bacteroidia; o__Bacteroidales; f__Prevotellaceae; g__Prevotella; s__Prevotella timonensis	1	97.3	150	b17590 AB547633 Prevotella timonensis JCM 15640	+	Prevotella timonensis	1	1	Prevotella
e8fee47656e055a352918f36d10e0768	k__Bacteria; p__Bacteroidetes; c__Bacteroidia; o__Bacteroidales; f__Prevotellaceae; g__Prevotella; s__Prevotella timonensis	1	97.3	150	b17590 AB547633 Prevotella timonensis JCM 15640	+	Prevotella timonensis	1	1	Prevotella
e956b601bee0dd6ded4a35d4c94a1a62	k__Bacteria; p__Bacteroidetes; c__Bacteroidia; o__Bacteroidales; f__Prevotellaceae; g__Prevotella; s__Prevotella timonensis	1	97.3	150	b17590 AB547633 Prevotella timonensis JCM 15640	+	Prevotella timonensis	1	1	Prevotella
eca6b34f901a8eb29a708afd6e415703	k__Bacteria; p__Bacteroidetes; c__Bacteroidia; o__Bacteroidales; f__Prevotellaceae; g__Prevotella; s__Prevotella timonensis	1	97.3	150	b17590 AB547633 Prevotella timonensis JCM 15640	+	Prevotella timonensis	1	1	Prevotella
c6baecb5f80065e55fb1ef134d70e896	k__Bacteria; p__Firmicutes; c__Bacilli; o__Lactobacillales; f__Lactobacillaceae; g__Lactobacillus; s__Lactobacillus mulieris	0.993478	97.3	150	b35455 SDGL01000006 Lactobacillus mulieris c10Ua161M	+	Lactobacillus mulieris	0.84	1	Lactobacillus
4e24466cf3e1089ce4fffa2ec3ab03c8	k__Bacteria; p__Firmicutes; c__Bacilli; o__Lactobacillales; f__Streptococcaceae; g__Streptococcus; s__Streptococcus mitis	0.774497	97.3	150	b10171 ABAD01000031 Streptococcus pneumoniae SP14-BS69	+	Streptococcus mitis	0.41	1	Streptococcus
356e720999f43d5088e0c5a5ad3414e8	k__Bacteria; p__Firmicutes; c__Bacilli; o__Lactobacillales; f__Streptococcaceae; g__Streptococcus; s__Streptococcus parasanguinis	1	97.3	150	b19467 AFUC01000015 Streptococcus parasanguinis SK236	+	Streptococcus parasanguinis	1	1	Streptococcus
c2a51450f74ee2c8db3c0a6d4485cb82	k__Bacteria; p__Firmicutes; c__Bacilli; o__Lactobacillales; f__Streptococcaceae; g__Streptococcus; s__Streptococcus parasanguinis	1	97.3	150	b1123 AF352799 Streptococcus parasanguinis ATCC 15912	+	Streptococcus parasanguinis	1	1	Streptococcus
ea51b634cc387a3a896c3f82c5a7a387	k__Bacteria; p__Firmicutes; c__Bacilli; o__Lactobacillales; f__Streptococcaceae; g__Streptococcus; s__Streptococcus parasanguinis	1	97.3	150	b19467 AFUC01000015 Streptococcus parasanguinis SK236	+	Streptococcus parasanguinis	1	1	Streptococcus
2ddf347aaf9a7ecc7057b1a9b6a7cc06	k__Bacteria; p__Firmicutes; c__Bacilli; o__Lactobacillales; f__Streptococcaceae; g__Streptococcus; s__Streptococcus pneumoniae	0.721926	97.3	150	b11992 NC_010582 Streptococcus pneumoniae CGSP14	+	Streptococcus mitis	0.47	1	Streptococcus
5437a541fae4cd6392752557fc26b1bd	k__Bacteria; p__Firmicutes; c__Clostridia; o__Eubacteriales; f__Lachnospiraceae; g__Roseburia; s__Roseburia hominis	1	97.3	150	b19539 CP003040 Roseburia hominis A2-183	+	Roseburia hominis	1	1	Roseburia
2719ff0cfe81530ef2dd735bd47a4e38	k__Bacteria; p__Firmicutes; c__Tissierellia; o__-; f__-; g__Ezakiella; s__Ezakiella coagulans	1	97.3	150	b17655 NZ_QEKV01000005 Ezakiella coagulans JCM 12528	+	Ezakiella coagulans	1	1	Ezakiella
352c819f4c0fd9534c1afc0023fc29ef	k__Bacteria; p__Firmicutes; c__Tissierellia; o__-; f__-; g__Ezakiella; s__Ezakiella coagulans	1	97.3	150	b17655 NZ_QEKV01000005 Ezakiella coagulans JCM 12528	+	Ezakiella coagulans	1	1	Ezakiella
420b765af8ab4f04514625794f7a5e27	k__Bacteria; p__Firmicutes; c__Tissierellia; o__-; f__-; g__Ezakiella; s__Ezakiella coagulans	1	97.3	150	b17655 NZ_QEKV01000005 Ezakiella coagulans JCM 12528	+	Ezakiella coagulans	1	1	Ezakiella
729fb90ae9dfb8cf82a7a766a86179b5	k__Bacteria; p__Firmicutes; c__Tissierellia; o__-; f__-; g__Ezakiella; s__Ezakiella coagulans	1	97.3	150	b17655 NZ_QEKV01000005 Ezakiella coagulans JCM 12528	+	Ezakiella coagulans	1	1	Ezakiella
9980562ff993f6c269a2a2c2b8457ae7	k__Bacteria; p__Firmicutes; c__Tissierellia; o__-; f__-; g__Ezakiella; s__Ezakiella coagulans	1	97.3	150	b17655 NZ_QEKV01000005 Ezakiella coagulans JCM 12528	+	Ezakiella coagulans	1	1	Ezakiella
dcfd3474bfacd6ecfeff99760e375f3f	k__Bacteria; p__Firmicutes; c__Tissierellia; o__-; f__-; g__Ezakiella; s__Ezakiella coagulans	1	97.3	150	b17655 NZ_QEKV01000005 Ezakiella coagulans JCM 12528	+	Ezakiella coagulans	1	1	Ezakiella
f04b87a8243839e21f30ced1ace2e016	k__Bacteria; p__Firmicutes; c__Tissierellia; o__Tissierellales; f__Peptoniphilaceae; g__Peptoniphilus; s__Peptoniphilus harei	0.999999	97.3	150	b18216 NZ_AENP01000025 Peptoniphilus harei ACS-146-V-Sch2b	+	Peptoniphilus harei	1	1	Peptoniphilus
3170b5aac1f627e518165ecc6ad722d5	k__Bacteria; p__Proteobacteria; c__Betaproteobacteria; o__Burkholderiales; f__Alcaligenaceae; g__Oligella; s__Oligella urethralis	1	97.3	150	b3412 AY123665 Oligella urethralis ATCC 17960	+	Oligella urethralis	1	1	Oligella
b7bc914baed87649d4a44381a2fb31c5	k__Bacteria; p__Spirochaetes; c__Spirochaetia; o__Spirochaetales; f__Spirochaetaceae; g__Treponema; s__Treponema socranskii	1	97.3	150	b26663 ATFD01000015 Treponema socranskii subsp. paredis ATCC 35535	+	Treponema socranskii	1	1	Treponema
350daa3ee93594f722236733b2c3d265	k__Bacteria; p__Bacteroidetes; c__Bacteroidia; o__Bacteroidales; f__Prevotellaceae; g__Prevotella; s__Prevotella buccalis	1	96.7	150	b15898 ADEG01000062 Prevotella buccalis ATCC 35310	+	Prevotella buccalis	1	1	Prevotella
282910237a32f0c7fa7a254e28652263	k__Bacteria; p__Proteobacteria; c__Betaproteobacteria; o__Burkholderiales; f__Comamonadaceae; g__Kinneretia; s__Kinneretia asaccharophila	0.741869	96.7	150	b35150 NZ_SNXE01000003 Kinneretia asaccharophila DSM 25082	+	Kinneretia asaccharophila	0.66	0.66	Kinneretia
b927eacb7185e1c4b007c3bbdb283ee2	k__Bacteria; p__Proteobacteria; c__Betaproteobacteria; o__Burkholderiales; f__Comamonadaceae; g__Kinneretia; s__Kinneretia asaccharophila	0.741869	96.7	150	b35150 NZ_SNXE01000003 Kinneretia asaccharophila DSM 25082	+	Kinneretia asaccharophila	0.66	0.66	Kinneretia
0698bff0e49a92cd37f780fd44bdbdfb	k__Bacteria; p__Actinobacteria; c__Actinomycetia; o__Actinomycetales; f__Actinomycetaceae; g__Fannyhessea; s__Fannyhessea vaginae	1	96.6	150	b12598 FJ360434 Fannyhessea vaginae DSM15829	+	Fannyhessea vaginae	1	1	Fannyhessea
19d25e37054926763f114083c221092b	k__Bacteria; p__Actinobacteria; c__Actinomycetia; o__Actinomycetales; f__Actinomycetaceae; g__Fannyhessea; s__Fannyhessea vaginae	1	96.6	150	b12598 FJ360434 Fannyhessea vaginae DSM15829	+	Fannyhessea vaginae	1	1	Fannyhessea
21eb478a06c662aa80f75e76c2449df8	k__Bacteria; p__Actinobacteria; c__Actinomycetia; o__Actinomycetales; f__Actinomycetaceae; g__Fannyhessea; s__Fannyhessea vaginae	1	96.6	150	b12598 FJ360434 Fannyhessea vaginae DSM15829	+	Fannyhessea vaginae	1	1	Fannyhessea
8ac1d892c2180f087c7cb27327f3dfbb	k__Bacteria; p__Actinobacteria; c__Actinomycetia; o__Actinomycetales; f__Actinomycetaceae; g__Fannyhessea; s__Fannyhessea vaginae	1	96.6	150	b12598 FJ360434 Fannyhessea vaginae DSM15829	+	Fannyhessea vaginae	1	1	Fannyhessea
c4898d6f22609e053154f0d3f433056f	k__Bacteria; p__Actinobacteria; c__Actinomycetia; o__Actinomycetales; f__Actinomycetaceae; g__Fannyhessea; s__Fannyhessea vaginae	1	96.6	150	b17711 AEDQ01000023 Fannyhessea vaginae PB189-T1-4	+	Fannyhessea vaginae	1	1	Fannyhessea
e386cd9f73bad78471758d20465fd27b	k__Bacteria; p__Actinobacteria; c__Actinomycetia; o__Actinomycetales; f__Actinomycetaceae; g__Fannyhessea; s__Fannyhessea vaginae	1	96.6	150	b12598 FJ360434 Fannyhessea vaginae DSM15829	+	Fannyhessea vaginae	1	1	Fannyhessea
311ee41a65b42e6e23a9c3a20f781d06	k__Bacteria; p__Actinobacteria; c__Actinomycetia; o__Actinomycetales; f__Actinomycetaceae; g__Varibaculum; s__Varibaculum cambriense	1	96.6	150	b31559 NZ_PNGC01000001 Varibaculum cambriense UMB0744	+	Varibaculum cambriense	1	1	Varibaculum
1d75d9b3b3193febbcb330c86ea8c24d	k__Bacteria; p__Actinobacteria; c__Actinomycetia; o__Bifidobacteriales; f__Bifidobacteriaceae; g__Gardnerella; s__Gardnerella vaginalis	1	96.6	150	b26700 Gardnerella vaginalis N101	+	Gardnerella vaginalis	1	1	Gardnerella
34f55d6ee6109d893ac684797983a425	k__Bacteria; p__Actinobacteria; c__Actinomycetia; o__Bifidobacteriales; f__Bifidobacteriaceae; g__Gardnerella; s__Gardnerella vaginalis	1	96.6	150	b21789 NZ_ADEN01000009 Gardnerella vaginalis 0288E	+	Gardnerella vaginalis	1	1	Gardnerella
3c993c407462d50fefba8fead530ca79	k__Bacteria; p__Actinobacteria; c__Actinomycetia; o__Bifidobacteriales; f__Bifidobacteriaceae; g__Gardnerella; s__Gardnerella vaginalis	1	96.6	150	b26704 Gardnerella vaginalis N170	+	Gardnerella vaginalis	1	1	Gardnerella
5a2b4ffe94cca560248a3f0fcf319f40	k__Bacteria; p__Actinobacteria; c__Actinomycetia; o__Bifidobacteriales; f__Bifidobacteriaceae; g__Gardnerella; s__Gardnerella vaginalis	1	96.6	150	b26700 Gardnerella vaginalis N101	+	Gardnerella vaginalis	1	1	Gardnerella
b863f6ec14f62389895e73de7b14b0b8	k__Bacteria; p__Actinobacteria; c__Actinomycetia; o__Bifidobacteriales; f__Bifidobacteriaceae; g__Gardnerella; s__Gardnerella vaginalis	1	96.6	150	b26700 Gardnerella vaginalis N101	+	Gardnerella vaginalis	1	1	Gardnerella
c71e6cdd6aa196d3fbbc71b6000d7462	k__Bacteria; p__Actinobacteria; c__Actinomycetia; o__Bifidobacteriales; f__Bifidobacteriaceae; g__Gardnerella; s__Gardnerella vaginalis	1	96.6	150	b26700 Gardnerella vaginalis N101	+	Gardnerella vaginalis	1	1	Gardnerella
db3d5780c2da756183b7da1c73275863	k__Bacteria; p__Actinobacteria; c__Actinomycetia; o__Bifidobacteriales; f__Bifidobacteriaceae; g__Gardnerella; s__Gardnerella vaginalis	0.999998	96.6	150	b26702 Gardnerella vaginalis N148	+	Gardnerella vaginalis	0.98	0.98	Gardnerella
e8ef6effd41035609d0e1869bd2f68f0	k__Bacteria; p__Actinobacteria; c__Actinomycetia; o__Bifidobacteriales; f__Bifidobacteriaceae; g__Gardnerella; s__Gardnerella vaginalis	1	96.6	150	b26700 Gardnerella vaginalis N101	+	Gardnerella vaginalis	1	1	Gardnerella
f1e659ff03f4cf2a8a312a3f3048c5e9	k__Bacteria; p__Actinobacteria; c__Actinomycetia; o__Bifidobacteriales; f__Bifidobacteriaceae; g__Gardnerella; s__Gardnerella vaginalis	0.999998	96.6	150	b26701 Gardnerella vaginalis N143	+	Gardnerella vaginalis	1	1	Gardnerella
f0b1bed6ae4b1e52ecb4a513fcfc1a6a	k__Bacteria; p__Actinobacteria; c__Actinomycetia; o__Corynebacteriales; f__Corynebacteriaceae; g__Corynebacterium; s__Corynebacterium tuberculostearicum	0.999915	96.6	150	b14482 NZ_ACVP01000037 Corynebacterium tuberculostearicum SK141	+	Corynebacterium tuberculostearicum	0.98	1	Corynebacterium
f15aed905e72eeb17123de40c78f6c85	k__Bacteria; p__Actinobacteria; c__Actinomycetia; o__Propionibacteriales; f__Propionibacteriaceae; g__Cutibacterium; s__Cutibacterium granulosum	0.992331	96.6	150	b27821 AOST01000067 Cutibacterium granulosum TM11	+	Cutibacterium granulosum	0.86	0.86	Cutibacterium
0e12eace5b117258275cf3ebf426074b	k__Bacteria; p__Actinobacteria; c__Coriobacteriia; o__Coriobacteriales; f__Coriobacteriaceae; g__Collinsella; s__Collinsella aerofaciens	0.999505	96.6	150	b31226 NZ_CP024160 Collinsella aerofaciens indica	+	Collinsella aerofaciens	0.9	0.99	Collinsella
6ea57c4befd574eea95713bd15a5f8e8	k__Bacteria; p__Bacteroidetes; c__Bacteroidia; o__Bacteroidales; f__Porphyromonadaceae; g__Porphyromonas; s__Porphyromonas asaccharolytica	0.850118	96.6	150	b17650 AB547573 Porphyromonas asaccharolytica JCM 6326	+	Porphyromonas asaccharolytica	0.53	1	Porphyromonas
75a6a532a92edd6b41b33d415ae32635	k__Bacteria; p__Bacteroidetes; c__Bacteroidia; o__Bacteroidales; f__Porphyromonadaceae; g__Porphyromonas; s__Porphyromonas asaccharolytica	0.997813	96.6	150	b17650 AB547573 Porphyromonas asaccharolytica JCM 6326	+	Porphyromonas asaccharolytica	0.71	1	Porphyromonas
88c7181ddbf43f80b2577209df6fbdc0	k__Bacteria; p__Bacteroidetes; c__Bacteroidia; o__Bacteroidales; f__Porphyromonadaceae; g__Porphyromonas; s__Porphyromonas asaccharolytica	0.984194	96.6	150	b17650 AB547573 Porphyromonas asaccharolytica JCM 6326	+	Porphyromonas asaccharolytica	0.69	1	Porphyromonas
5d55a8e38b915b39acb8e719884a642e	k__Bacteria; p__Bacteroidetes; c__Bacteroidia; o__Bacteroidales; f__Porphyromonadaceae; g__Porphyromonas; s__Porphyromonas somerae	1	96.6	150	b17635 AB547588 Porphyromonas somerae JCM 13867	+	Porphyromonas somerae	1	1	Porphyromonas
d255b7c0ef8f481145615274a2078924	k__Bacteria; p__Bacteroidetes; c__Bacteroidia; o__Bacteroidales; f__Porphyromonadaceae; g__Porphyromonas; s__Porphyromonas uenonis	0.999998	96.6	150	b13746 NZ_ACLR01000009 Porphyromonas uenonis 60-3	+	Porphyromonas uenonis	1	1	Porphyromonas
e32bcda6f18d957a97109111221603ed	k__Bacteria; p__Bacteroidetes; c__Bacteroidia; o__Bacteroidales; f__Porphyromonadaceae; g__Porphyromonas; s__Porphyromonas uenonis	0.999999	96.6	150	b13746 NZ_ACLR01000009 Porphyromonas uenonis 60-3	+	Porphyromonas uenonis	1	1	Porphyromonas
0559bd818a232c0d1714af614a485370	k__Bacteria; p__Bacteroidetes; c__Bacteroidia; o__Bacteroidales; f__Prevotellaceae; g__Prevotella; s__Prevotella buccalis	1	96.6	150	b15898 ADEG01000062 Prevotella buccalis ATCC 35310	+	Prevotella buccalis	1	1	Prevotella
1b49bc4538dd6e9810ea503784b5cb81	k__Bacteria; p__Bacteroidetes; c__Bacteroidia; o__Bacteroidales; f__Prevotellaceae; g__Prevotella; s__Prevotella buccalis	1	96.6	150	b15898 ADEG01000062 Prevotella buccalis ATCC 35310	+	Prevotella buccalis	1	1	Prevotella
3b32a9475d5a152869acd0a6ee6642d3	k__Bacteria; p__Bacteroidetes; c__Bacteroidia; o__Bacteroidales; f__Prevotellaceae; g__Prevotella; s__Prevotella buccalis	1	96.6	150	b15898 ADEG01000062 Prevotella buccalis ATCC 35310	+	Prevotella buccalis	1	1	Prevotella
6ba9a362beb3a943c5f5523f4630b0fd	k__Bacteria; p__Bacteroidetes; c__Bacteroidia; o__Bacteroidales; f__Prevotellaceae; g__Prevotella; s__Prevotella buccalis	1	96.6	150	b15898 ADEG01000062 Prevotella buccalis ATCC 35310	+	Prevotella buccalis	1	1	Prevotella
7654f075cfc6d2ce8518c058e94a88c8	k__Bacteria; p__Bacteroidetes; c__Bacteroidia; o__Bacteroidales; f__Prevotellaceae; g__Prevotella; s__Prevotella buccalis	1	96.6	150	b15898 ADEG01000062 Prevotella buccalis ATCC 35310	+	Prevotella buccalis	1	1	Prevotella
a28da9b85e81e05d916eea38880a5f7a	k__Bacteria; p__Bacteroidetes; c__Bacteroidia; o__Bacteroidales; f__Prevotellaceae; g__Prevotella; s__Prevotella buccalis	1	96.6	150	b15898 ADEG01000062 Prevotella buccalis ATCC 35310	+	Prevotella buccalis	1	1	Prevotella
d78488dc7918655103714c95076ccc93	k__Bacteria; p__Bacteroidetes; c__Bacteroidia; o__Bacteroidales; f__Prevotellaceae; g__Prevotella; s__Prevotella buccalis	1	96.6	150	b15898 ADEG01000062 Prevotella buccalis ATCC 35310	+	Prevotella buccalis	1	1	Prevotella
efc0152f59d9e5892ceaa70bc42ca86e	k__Bacteria; p__Bacteroidetes; c__Bacteroidia; o__Bacteroidales; f__Prevotellaceae; g__Prevotella; s__Prevotella buccalis	1	96.6	150	b15898 ADEG01000062 Prevotella buccalis ATCC 35310	+	Prevotella buccalis	1	1	Prevotella
fcc3f3116e4750bbaf4b244b7cc6c532	k__Bacteria; p__Bacteroidetes; c__Bacteroidia; o__Bacteroidales; f__Prevotellaceae; g__Prevotella; s__Prevotella buccalis	1	96.6	150	b15898 ADEG01000062 Prevotella buccalis ATCC 35310	+	Prevotella buccalis	1	1	Prevotella
232b20c37b830eaf28f3c142c7ade2fb	k__Bacteria; p__Bacteroidetes; c__Bacteroidia; o__Bacteroidales; f__Prevotellaceae; g__Prevotella; s__Prevotella colorans	1	96.6	150	b32562 QENY01000001 Prevotella colorans DSM 100333	+	Prevotella colorans	1	1	Prevotella
095b750eca85ba93b84e5f57cffd56e5	k__Bacteria; p__Bacteroidetes; c__Bacteroidia; o__Bacteroidales; f__Prevotellaceae; g__Prevotella; s__Prevotella timonensis	1	96.6	150	b17590 AB547633 Prevotella timonensis JCM 15640	+	Prevotella timonensis	1	1	Prevotella
24823c80dc6b4d6e62405605b272222f	k__Bacteria; p__Bacteroidetes; c__Bacteroidia; o__Bacteroidales; f__Prevotellaceae; g__Prevotella; s__Prevotella timonensis	1	96.6	150	b17590 AB547633 Prevotella timonensis JCM 15640	+	Prevotella timonensis	1	1	Prevotella
35f4011eb7d6c791f3283bb136229722	k__Bacteria; p__Bacteroidetes; c__Bacteroidia; o__Bacteroidales; f__Prevotellaceae; g__Prevotella; s__Prevotella timonensis	1	96.6	150	b17590 AB547633 Prevotella timonensis JCM 15640	+	Prevotella timonensis	1	1	Prevotella
7862b2e1de7134f5fd03737e822a5ce2	k__Bacteria; p__Bacteroidetes; c__Bacteroidia; o__Bacteroidales; f__Prevotellaceae; g__Prevotella; s__Prevotella timonensis	1	96.6	150	b15896 ADEF01000004 Prevotella timonensis CRIS 5C-B1	+	Prevotella timonensis	1	1	Prevotella
839112b55f537f8b83046767b06e19c3	k__Bacteria; p__Bacteroidetes; c__Bacteroidia; o__Bacteroidales; f__Prevotellaceae; g__Prevotella; s__Prevotella timonensis	1	96.6	150	b17590 AB547633 Prevotella timonensis JCM 15640	+	Prevotella timonensis	1	1	Prevotella
a4c3d5e7a34fe26bd794b61ad3aa9146	k__Bacteria; p__Bacteroidetes; c__Bacteroidia; o__Bacteroidales; f__Prevotellaceae; g__Prevotella; s__Prevotella timonensis	1	96.6	150	b15896 ADEF01000004 Prevotella timonensis CRIS 5C-B1	+	Prevotella timonensis	1	1	Prevotella
b53d6633484d496f01b5b3c4dacb59c3	k__Bacteria; p__Bacteroidetes; c__Bacteroidia; o__Bacteroidales; f__Prevotellaceae; g__Prevotella; s__Prevotella timonensis	1	96.6	150	b17590 AB547633 Prevotella timonensis JCM 15640	+	Prevotella timonensis	1	1	Prevotella
e9302cc9b2cd7a6117aae2ab37b26442	k__Bacteria; p__Bacteroidetes; c__Bacteroidia; o__Bacteroidales; f__Prevotellaceae; g__Prevotella; s__Prevotella timonensis	1	96.6	150	b17590 AB547633 Prevotella timonensis JCM 15640	+	Prevotella timonensis	1	1	Prevotella
f726a5cb7b2e6e3f4bc35f708d093ea8	k__Bacteria; p__Bacteroidetes; c__Bacteroidia; o__Bacteroidales; f__Prevotellaceae; g__Prevotella; s__Prevotella timonensis	1	96.6	150	b17590 AB547633 Prevotella timonensis JCM 15640	+	Prevotella timonensis	1	1	Prevotella
77639dfe64bb05459d45d50f89c1eb9a	k__Bacteria; p__Firmicutes; c__Bacilli; o__Lactobacillales; f__Lactobacillaceae; g__Limosilactobacillus; s__Limosilactobacillus fermentum	1	96.6	150	b11989 AP008937 Limosilactobacillus fermentum IFO 3956	+	Limosilactobacillus fermentum	1	1	Limosilactobacillus
3689bf62a8ce2929bcb1159a4c243d69	k__Bacteria; p__Firmicutes; c__Bacilli; o__Lactobacillales; f__Streptococcaceae; g__Streptococcus; s__Streptococcus mitis	0.992481	96.6	150	b26294 NZ_AQTT01000037 Streptococcus mitis 11/5	+	Streptococcus mitis	0.99	1	Streptococcus
d979ed3a6997a6004fe1f90e2f33261e	k__Bacteria; p__Firmicutes; c__Bacilli; o__Lactobacillales; f__Streptococcaceae; g__Streptococcus; s__Streptococcus mitis	0.999873	96.6	150	b19294 AFQV01000003 Streptococcus mitis SK1080	+	Streptococcus mitis	1	1	Streptococcus
96fa28ef411638e50b9060c0652a8bca	k__Bacteria; p__Firmicutes; c__Tissierellia; o__-; f__-; g__Ezakiella; s__Ezakiella coagulans	1	96.6	150	b17655 NZ_QEKV01000005 Ezakiella coagulans JCM 12528	+	Ezakiella coagulans	1	1	Ezakiella
0a3c5c2fc791fb42f4d0fdf0ce594d33	k__Bacteria; p__Proteobacteria; c__Gammaproteobacteria; o__Pseudomonadales; f__Pseudomonadaceae; g__Pseudomonas; s__Pseudomonas putida	0.801946	96.6	150	b27298 NZ_AKCL01000092 Pseudomonas putida SJTE-1	+	Pseudomonas putida	0.88	1	Pseudomonas
7c72f8b956fd030395458fe60ba41594	k__Bacteria; p__Actinobacteria; c__Actinomycetia; o__Actinomycetales; f__Actinomycetaceae; g__Fannyhessea; s__Fannyhessea vaginae	1	96	150	b12598 FJ360434 Fannyhessea vaginae DSM15829	+	Fannyhessea vaginae	1	1	Fannyhessea
050623f66eb41a7e80701a2b8ca7d09d	k__Bacteria; p__Actinobacteria; c__Actinomycetia; o__Bifidobacteriales; f__Bifidobacteriaceae; g__Gardnerella; s__Gardnerella vaginalis	1	96	150	b26700 Gardnerella vaginalis N101	+	Gardnerella vaginalis	1	1	Gardnerella
0ec28924440197fde87c5a0b32abfcc8	k__Bacteria; p__Actinobacteria; c__Actinomycetia; o__Bifidobacteriales; f__Bifidobacteriaceae; g__Gardnerella; s__Gardnerella vaginalis	1	96	150	b26700 Gardnerella vaginalis N101	+	Gardnerella vaginalis	1	1	Gardnerella
6991fc74b98f13b07caead272ad411bb	k__Bacteria; p__Actinobacteria; c__Actinomycetia; o__Bifidobacteriales; f__Bifidobacteriaceae; g__Gardnerella; s__Gardnerella vaginalis	1	96	150	b26700 Gardnerella vaginalis N101	+	Gardnerella vaginalis	1	1	Gardnerella
6f74574a34f2a550eebd545d2fe32a93	k__Bacteria; p__Actinobacteria; c__Actinomycetia; o__Bifidobacteriales; f__Bifidobacteriaceae; g__Gardnerella; s__Gardnerella vaginalis	0.999999	96	150	b26700 Gardnerella vaginalis N101	+	Gardnerella vaginalis	1	1	Gardnerella
a634f8b1db62ab924bb45fc8d851cb3b	k__Bacteria; p__Actinobacteria; c__Actinomycetia; o__Bifidobacteriales; f__Bifidobacteriaceae; g__Gardnerella; s__Gardnerella vaginalis	1	96	150	b26700 Gardnerella vaginalis N101	+	Gardnerella vaginalis	1	1	Gardnerella
cc5fafa91f5a15e61f9758869ea8d7c1	k__Bacteria; p__Actinobacteria; c__Actinomycetia; o__Bifidobacteriales; f__Bifidobacteriaceae; g__Gardnerella; s__Gardnerella vaginalis	1	96	150	b26700 Gardnerella vaginalis N101	+	Gardnerella vaginalis	1	1	Gardnerella
fa42682860d1cfe3dec3a42bd8316940	k__Bacteria; p__Actinobacteria; c__Actinomycetia; o__Bifidobacteriales; f__Bifidobacteriaceae; g__Gardnerella; s__Gardnerella vaginalis	1	96	150	b26700 Gardnerella vaginalis N101	+	Gardnerella vaginalis	1	1	Gardnerella
ff8592939a4d8eebe2082ac00a392b68	k__Bacteria; p__Actinobacteria; c__Actinomycetia; o__Bifidobacteriales; f__Bifidobacteriaceae; g__Gardnerella; s__Gardnerella vaginalis	1	96	150	b26700 Gardnerella vaginalis N101	+	Gardnerella vaginalis	1	1	Gardnerella
5b63056f34186cb343e5cc7156f381ec	k__Bacteria; p__Actinobacteria; c__Actinomycetia; o__Corynebacteriales; f__Corynebacteriaceae; g__Corynebacterium; s__Corynebacterium afermentans	0.963477	96	150	b34477 RBLQ01000008 Corynebacterium genitalium HSID17239	+	Corynebacterium afermentans	0.66	0.98	Corynebacterium
ee2f9acf6f296eb761122e0b57e1fe97	k__Bacteria; p__Actinobacteria; c__Actinomycetia; o__Corynebacteriales; f__Corynebacteriaceae; g__Corynebacterium; s__Corynebacterium tuberculostearicum	0.999905	96	150	b14482 NZ_ACVP01000037 Corynebacterium tuberculostearicum SK141	+	Corynebacterium tuberculostearicum	0.97	1	Corynebacterium
d4df8b88e229352b295b722c8d1d511b	k__Bacteria; p__Actinobacteria; c__Actinomycetia; o__Micrococcales; f__Brevibacteriaceae; g__Brevibacterium; s__Brevibacterium ravenspurgense	0.999999	96	150	b27010 NZ_CAJD01000021 Brevibacterium massiliense 5401308	+	Brevibacterium ravenspurgense	0.96	0.96	Brevibacterium
d2a60627ef3a5c72be28672a6cfa704c	k__Bacteria; p__Actinobacteria; c__Coriobacteriia; o__Coriobacteriales; f__Coriobacteriaceae; g__Collinsella; s__Collinsella aerofaciens	0.998616	96	150	b31226 NZ_CP024160 Collinsella aerofaciens indica	+	Collinsella aerofaciens	0.87	0.94	Collinsella
97d461b1933891dc8709931ed9f6c566	k__Bacteria; p__Bacteroidetes; c__Bacteroidia; o__Bacteroidales; f__Porphyromonadaceae; g__Porphyromonas; s__Porphyromonas somerae	1	96	150	b17635 AB547588 Porphyromonas somerae JCM 13867	+	Porphyromonas somerae	1	1	Porphyromonas
e3e4812e52387b5ebe2090405bf277ac	k__Bacteria; p__Bacteroidetes; c__Bacteroidia; o__Bacteroidales; f__Prevotellaceae; g__Prevotella; s__Prevotella buccalis	1	96	150	b15898 ADEG01000062 Prevotella buccalis ATCC 35310	+	Prevotella buccalis	1	1	Prevotella
738c5a62c1598bd67432ae647ee17fa6	k__Bacteria; p__Bacteroidetes; c__Bacteroidia; o__Bacteroidales; f__Prevotellaceae; g__Prevotella; s__Prevotella timonensis	1	96	150	b15896 ADEF01000004 Prevotella timonensis CRIS 5C-B1	+	Prevotella timonensis	1	1	Prevotella
7494559734b669567241ee631784d000	k__Bacteria; p__Bacteroidetes; c__Bacteroidia; o__Bacteroidales; f__Prevotellaceae; g__Prevotella; s__Prevotella timonensis	1	96	150	b17590 AB547633 Prevotella timonensis JCM 15640	+	Prevotella timonensis	1	1	Prevotella
7624d0106496c8724f95c5612d1c5d58	k__Bacteria; p__Bacteroidetes; c__Bacteroidia; o__Bacteroidales; f__Prevotellaceae; g__Prevotella; s__Prevotella timonensis	1	96	150	b17590 AB547633 Prevotella timonensis JCM 15640	+	Prevotella timonensis	1	1	Prevotella
8ef673450e33f5c3fb5df1520c6b142f	k__Bacteria; p__Bacteroidetes; c__Bacteroidia; o__Bacteroidales; f__Prevotellaceae; g__Prevotella; s__Prevotella timonensis	1	96	150	b17590 AB547633 Prevotella timonensis JCM 15640	+	Prevotella timonensis	1	1	Prevotella
d3367cf71804d2a494bc1599e3960e28	k__Bacteria; p__Bacteroidetes; c__Bacteroidia; o__Bacteroidales; f__Prevotellaceae; g__Prevotella; s__Prevotella timonensis	1	96	150	b17590 AB547633 Prevotella timonensis JCM 15640	+	Prevotella timonensis	1	1	Prevotella
d3de55637974a02e1354fe792babaf75	k__Bacteria; p__Bacteroidetes; c__Bacteroidia; o__Bacteroidales; f__Prevotellaceae; g__Prevotella; s__Prevotella timonensis	1	96	150	b17590 AB547633 Prevotella timonensis JCM 15640	+	Prevotella timonensis	1	1	Prevotella
ea554f5919c8c30caa5d510c36d0d90f	k__Bacteria; p__Bacteroidetes; c__Bacteroidia; o__Bacteroidales; f__Prevotellaceae; g__Prevotella; s__Prevotella timonensis	1	96	150	b15896 ADEF01000004 Prevotella timonensis CRIS 5C-B1	+	Prevotella timonensis	1	1	Prevotella
f48f7c7b0830c14a94aad833a7419f42	k__Bacteria; p__Bacteroidetes; c__Bacteroidia; o__Bacteroidales; f__Prevotellaceae; g__Prevotella; s__Prevotella timonensis	1	96	150	b15896 ADEF01000004 Prevotella timonensis CRIS 5C-B1	+	Prevotella timonensis	1	1	Prevotella
2a657f8139c56612d113247da14cd22c	k__Bacteria; p__Firmicutes; c__Bacilli; o__Lactobacillales; f__Lactobacillaceae; g__Lactobacillus; s__Lactobacillus jensenii	0.919437	96	150	b1432 AY608421 Lactobacillus jensenii ATCC 25258	+	Lactobacillus jensenii	0.69	1	Lactobacillus
cc9e32fec9b626ca3bb0592745bf4770	k__Bacteria; p__Firmicutes; c__Bacilli; o__Lactobacillales; f__Lactobacillaceae; g__Lactobacillus; s__Lactobacillus mulieris	0.999975	96	150	b35455 SDGL01000006 Lactobacillus mulieris c10Ua161M	+	Lactobacillus mulieris	0.95	1	Lactobacillus
8c1121c238a62bb1339d626f6f5a2f70	k__Bacteria; p__Firmicutes; c__Bacilli; o__Lactobacillales; f__Lactobacillaceae; g__Limosilactobacillus; s__Lactobacillus coleohominis	0.999994	96	150	b14562 GG698804 Limosilactobacillus coleohominis 101-4-CHN	+	Lactobacillus coleohominis	1	1	Limosilactobacillus
960874404f77e8355f5b12b4c7c05ef4	k__Bacteria; p__Firmicutes; c__Bacilli; o__Lactobacillales; f__Streptococcaceae; g__Streptococcus; s__Streptococcus mitis	0.999121	96	150	b26294 NZ_AQTT01000037 Streptococcus mitis 11/5	+	Streptococcus mitis	0.97	1	Streptococcus
f0071c96627a1f547c47679c5c9763f1	k__Bacteria; p__Firmicutes; c__Bacilli; o__Lactobacillales; f__Streptococcaceae; g__Streptococcus; s__Streptococcus oralis	0.997502	96	150	b355 AF237462 Streptococcus oralis ATCC 35037	+	Streptococcus oralis	0.95	1	Streptococcus
9446017255ff65eff2d6793ff0ce4a8b	k__Bacteria; p__Firmicutes; c__Bacilli; o__Lactobacillales; f__Streptococcaceae; g__Streptococcus; s__Streptococcus parasanguinis	0.999999	96	150	b19467 AFUC01000015 Streptococcus parasanguinis SK236	+	Streptococcus parasanguinis	0.99	0.99	Streptococcus
d434f2ce43f8afba1aa80638145cb7f5	k__Bacteria; p__Firmicutes; c__Bacilli; o__Lactobacillales; f__Streptococcaceae; g__Streptococcus; s__Streptococcus parasanguinis	1	96	150	b18513 AEVE01000060 Streptococcus parasanguinis ATCC 903	+	Streptococcus parasanguinis	1	1	Streptococcus
86e2abb844fda01d336296609e4c6a23	k__Bacteria; p__Firmicutes; c__Negativicutes; o__Veillonellales; f__Veillonellaceae; g__Dialister; s__Dialister invisus	1	96	150	b15350 NZ_ACIM02000001 Dialister invisus DSM 15470	+	Dialister invisus	1	1	Dialister
f19a477839c5d163423c03ec7c5558e7	k__Bacteria; p__Firmicutes; c__Negativicutes; o__Veillonellales; f__Veillonellaceae; g__Dialister; s__Dialister invisus	1	96	150	b15350 NZ_ACIM02000001 Dialister invisus DSM 15470	+	Dialister invisus	1	1	Dialister
bc1001044e7b690c5e197cd7151fd954	k__Bacteria; p__Proteobacteria; c__Alphaproteobacteria; o__Sphingomonadales; f__Sphingomonadaceae; g__Sphingomonas; s__Sphingomonas faeni	0.70627	96	150	b32341 QAOG01000003 Sphingomonas aurantiaca MA101b	+	Sphingomonas faeni	0.41	0.98	Sphingomonas
c52ac8f420d91f34c6882d35673dc450	k__Bacteria; p__Proteobacteria; c__Betaproteobacteria; o__Burkholderiales; f__Alcaligenaceae; g__Oligella; s__Oligella urethralis	0.999999	96	150	b3412 AY123665 Oligella urethralis ATCC 17960	+	Oligella urethralis	0.98	0.99	Oligella
43332c692b0d199f846783b3af1c9d57	k__Bacteria; p__Proteobacteria; c__Gammaproteobacteria; o__Pseudomonadales; f__Pseudomonadaceae; g__Pseudomonas; s__Pseudomonas syringae	0.815635	96	150	b29847 NZ_JYLO01000007 Pseudomonas lactis DSM 29167	+	Pseudomonas syringae	0.68	1	Pseudomonas
72f0adbace5da4f8c111b27af7073ccd	k__Bacteria; p__Proteobacteria; c__Gammaproteobacteria; o__Pseudomonadales; f__Pseudomonadaceae; g__Pseudomonas; s__Pseudomonas syringae	0.842361	96	150	b29847 NZ_JYLO01000007 Pseudomonas lactis DSM 29167	+	Pseudomonas syringae	0.64	1	Pseudomonas
5c0f955e4f3515a32bae5e3597456eb7	k__Bacteria; p__Actinobacteria; c__Actinomycetia; o__Bifidobacteriales; f__Bifidobacteriaceae; g__Gardnerella; s__Gardnerella vaginalis	1	95.3	150	b26701 Gardnerella vaginalis N143	+	Gardnerella vaginalis	1	1	Gardnerella
c7bf53c6b65b3a996c34d587b4e90c0b	k__Bacteria; p__Actinobacteria; c__Actinomycetia; o__Bifidobacteriales; f__Bifidobacteriaceae; g__Gardnerella; s__Gardnerella vaginalis	0.999999	95.3	150	b26700 Gardnerella vaginalis N101	+	Gardnerella vaginalis	1	1	Gardnerella
aba051c57ff515fe16e369327e6f10cf	k__Bacteria; p__Actinobacteria; c__Actinomycetia; o__Corynebacteriales; f__Corynebacteriaceae; g__Corynebacterium; s__Corynebacterium coyleae	0.995062	95.3	150	b30897 NZ_FNRU01000002 Corynebacterium coyleae DSM 44184	+	Corynebacterium coyleae	0.86	1	Corynebacterium
892c006490caff23389dd9f71f01a504	k__Bacteria; p__Actinobacteria; c__Actinomycetia; o__Corynebacteriales; f__Corynebacteriaceae; g__Corynebacterium; s__Corynebacterium tuberculostearicum	0.986493	95.3	150	b14482 NZ_ACVP01000037 Corynebacterium tuberculostearicum SK141	+	Corynebacterium tuberculostearicum	0.76	0.99	Corynebacterium
a662d9ce913906faf4ed1a6cdf1486c0	k__Bacteria; p__Actinobacteria; c__Actinomycetia; o__Micrococcales; f__Brevibacteriaceae; g__Brevibacterium; s__Brevibacterium ravenspurgense	0.999996	95.3	150	b31635 PKGO01000008 Brevibacterium ravenspurgense UMB0426	+	Brevibacterium ravenspurgense	0.94	0.94	Brevibacterium
85501690a51b0740f426ad96b202f51f	k__Bacteria; p__Bacteroidetes; c__Bacteroidia; o__Bacteroidales; f__Prevotellaceae; g__Prevotella; s__Prevotella colorans	1	95.3	150	b32562 QENY01000001 Prevotella colorans DSM 100333	+	Prevotella colorans	0.99	0.99	Prevotella
7248bd64c7d3cc28877428c2ed4dc55b	k__Bacteria; p__Bacteroidetes; c__Bacteroidia; o__Bacteroidales; f__Prevotellaceae; g__Prevotella; s__Prevotella loescheii	0.999979	95.3	150	b6845 AY691284 Prevotella loescheii ATCC 15930	+	Prevotella loescheii	0.95	0.99	Prevotella
184aa299721b94f1ace03c3d85358db8	k__Bacteria; p__Bacteroidetes; c__Bacteroidia; o__Bacteroidales; f__Prevotellaceae; g__Prevotella; s__Prevotella timonensis	1	95.3	150	b15896 ADEF01000004 Prevotella timonensis CRIS 5C-B1	+	Prevotella timonensis	1	1	Prevotella
1f861b35e407b3fe00207fea7db06bea	k__Bacteria; p__Bacteroidetes; c__Bacteroidia; o__Bacteroidales; f__Prevotellaceae; g__Prevotella; s__Prevotella timonensis	1	95.3	150	b15896 ADEF01000004 Prevotella timonensis CRIS 5C-B1	+	Prevotella timonensis	1	1	Prevotella
1f9deaab6f9b456304affc584689d407	k__Bacteria; p__Bacteroidetes; c__Bacteroidia; o__Bacteroidales; f__Prevotellaceae; g__Prevotella; s__Prevotella timonensis	1	95.3	150	b17590 AB547633 Prevotella timonensis JCM 15640	+	Prevotella timonensis	1	1	Prevotella
554c58022b7be2fa57d95a6ff9ff2f15	k__Bacteria; p__Bacteroidetes; c__Bacteroidia; o__Bacteroidales; f__Prevotellaceae; g__Prevotella; s__Prevotella timonensis	1	95.3	150	b15896 ADEF01000004 Prevotella timonensis CRIS 5C-B1	+	Prevotella timonensis	1	1	Prevotella
cffd835fd940478f17ec215a62d13e5a	k__Bacteria; p__Bacteroidetes; c__Bacteroidia; o__Bacteroidales; f__Prevotellaceae; g__Prevotella; s__Prevotella timonensis	1	95.3	150	b15896 ADEF01000004 Prevotella timonensis CRIS 5C-B1	+	Prevotella timonensis	1	1	Prevotella
ccf92c8065c06ce25adaeeac5f909e16	k__Bacteria; p__Firmicutes; c__Bacilli; o__Lactobacillales; f__Lactobacillaceae; g__Limosilactobacillus; s__Lactobacillus coleohominis	0.999986	95.3	150	b14562 GG698804 Limosilactobacillus coleohominis 101-4-CHN	+	Lactobacillus coleohominis	0.97	0.97	Limosilactobacillus
dd74ceec341c7a8225ab7aef75fe2a79	k__Bacteria; p__Firmicutes; c__Bacilli; o__Lactobacillales; f__Lactobacillaceae; g__Limosilactobacillus; s__Lactobacillus coleohominis	0.999976	95.3	150	b14562 GG698804 Limosilactobacillus coleohominis 101-4-CHN	+	Lactobacillus coleohominis	0.98	0.98	Limosilactobacillus
a729e9f15809a73e08f2d0a379cac7a4	k__Bacteria; p__Firmicutes; c__Clostridia; o__Eubacteriales; f__Lachnospiraceae; g__Enterocloster; s__Enterocloster bolteae	0.999997	95.3	150	b26277 AGYG01000013 Enterocloster bolteae 90B8	+	Enterocloster bolteae	0.98	0.99	Enterocloster
e60d91258be221d6826e441ad3009ac1	k__Bacteria; p__Proteobacteria; c__Gammaproteobacteria; o__Enterobacterales; f__Morganellaceae; g__Morganella; s__Morganella morganii	0.999657	95.3	150	b20996 ALJX01000001 Morganella morganii subsp. morganii KT	+	Morganella morganii	0.82	0.82	Morganella
0139d8358e9ab1da3e4362785090954f	k__Bacteria; p__Verrucomicrobia; c__Verrucomicrobiae; o__Verrucomicrobiales; f__Akkermansiaceae; g__Akkermansia; s__Akkermansia muciniphila	0.992617	94.7	150	b10774 CP001071 Akkermansia muciniphila ATCC BAA-835	+	Akkermansia muciniphila	0.87	0.87	Akkermansia
4f1993378476baff5f52a6376f9efa55	k__Bacteria; p__Actinobacteria; c__Actinomycetia; o__Actinomycetales; f__Actinomycetaceae; g__Fannyhessea; s__Fannyhessea vaginae	1	94.6	150	b12598 FJ360434 Fannyhessea vaginae DSM15829	+	Fannyhessea vaginae	0.99	0.99	Fannyhessea
fb8a224058b624ceeef1ba778d28c4a7	k__Bacteria; p__Actinobacteria; c__Actinomycetia; o__Bifidobacteriales; f__Bifidobacteriaceae; g__Gardnerella; s__Gardnerella vaginalis	0.999999	94.6	150	b26700 Gardnerella vaginalis N101	+	Gardnerella vaginalis	1	1	Gardnerella
15bcc7419b308b1301d2de00e532e54c	k__Bacteria; p__Actinobacteria; c__Actinomycetia; o__Corynebacteriales; f__Corynebacteriaceae; g__Corynebacterium; s__Corynebacterium tuberculostearicum	0.931796	94.6	150	b14482 NZ_ACVP01000037 Corynebacterium tuberculostearicum SK141	+	Corynebacterium tuberculostearicum	0.61	0.96	Corynebacterium
9cab592487ea47b1eeb42812f4ce9105	k__Bacteria; p__Actinobacteria; c__Coriobacteriia; o__Coriobacteriales; f__Atopobiaceae; g__Lancefieldella; s__Lancefieldella parvula	0.999999	94.6	150	b13606 NC_013203 Lancefieldella parvula DSM 20469	+	Lancefieldella parvula	0.99	1	Lancefieldella
647463817a9abffb1c2689ee7835e06c	k__Bacteria; p__Bacteroidetes; c__Bacteroidia; o__Bacteroidales; f__Porphyromonadaceae; g__Porphyromonas; s__Porphyromonas asaccharolytica	0.999869	94.6	150	b17650 AB547573 Porphyromonas asaccharolytica JCM 6326	+	Porphyromonas asaccharolytica	0.95	0.99	Porphyromonas
927e172307e076eb42b8595239928478	k__Bacteria; p__Bacteroidetes; c__Bacteroidia; o__Bacteroidales; f__Prevotellaceae; g__Prevotella; s__Prevotella colorans	0.999999	94.6	150	b32562 QENY01000001 Prevotella colorans DSM 100333	+	Prevotella colorans	0.98	0.98	Prevotella
f6dcdfc18e47616426d2286957dd4a97	k__Bacteria; p__Firmicutes; c__Bacilli; o__Lactobacillales; f__Lactobacillaceae; g__Lactobacillus; s__Lactobacillus crispatus	0.996215	94.6	150	b18127 GL531739 Lactobacillus crispatus CTV-05	+	Lactobacillus crispatus	0.83	1	Lactobacillus
8cd7e7692e39c53662a50e50f960d56c	k__Bacteria; p__Firmicutes; c__Bacilli; o__Lactobacillales; f__Lactobacillaceae; g__Lactobacillus; s__Lactobacillus mulieris	0.959894	94.6	150	b35455 SDGL01000006 Lactobacillus mulieris c10Ua161M	+	Lactobacillus mulieris	0.64	1	Lactobacillus
e133068a59024362a9e147d937929192	k__Bacteria; p__Firmicutes; c__Bacilli; o__Lactobacillales; f__Streptococcaceae; g__Streptococcus; s__Streptococcus salivarius	0.991116	94.6	150	b19304 CP002888 Streptococcus salivarius 57.I	+	Streptococcus salivarius	0.79	1	Streptococcus
6bc1a58b5ba20a4eba21444a9ce106be	k__Bacteria; p__Proteobacteria; c__Betaproteobacteria; o__Burkholderiales; f__Comamonadaceae; g__Comamonas; s__Comamonas testosteroni	0.824401	94.6	150	b15656 CP001220 Comamonas testosteroni CNB-2	+	Comamonas testosteroni	0.48	0.48	Comamonas
281ea7731300906df44597706c94479a	k__Bacteria; p__Firmicutes; c__Bacilli; o__Lactobacillales; f__Lactobacillaceae; g__Lactobacillus; s__Lactobacillus crispatus	0.999984	94.1	150	b18127 GL531739 Lactobacillus crispatus CTV-05	+	Lactobacillus crispatus	0.97	1	Lactobacillus
23b73190216308f0e539b0121383f671	k__Bacteria; p__Actinobacteria; c__Actinomycetia; o__Bifidobacteriales; f__Bifidobacteriaceae; g__Gardnerella; s__Gardnerella vaginalis	0.999975	94	150	b26700 Gardnerella vaginalis N101	+	Gardnerella vaginalis	1	1	Gardnerella
4e89d1a5d5454ab70759b055740ddcf8	k__Bacteria; p__Actinobacteria; c__Actinomycetia; o__Bifidobacteriales; f__Bifidobacteriaceae; g__Gardnerella; s__Gardnerella vaginalis	0.999946	94	150	b26700 Gardnerella vaginalis N101	+	Gardnerella vaginalis	0.87	0.87	Gardnerella
809f9b972d9f5042a80049b1435ea86f	k__Bacteria; p__Actinobacteria; c__Actinomycetia; o__Bifidobacteriales; f__Bifidobacteriaceae; g__Gardnerella; s__Gardnerella vaginalis	0.999946	94	150	b26700 Gardnerella vaginalis N101	+	Gardnerella vaginalis	0.87	0.87	Gardnerella
84839c9869bef1de65dc621d4016505c	k__Bacteria; p__Actinobacteria; c__Actinomycetia; o__Bifidobacteriales; f__Bifidobacteriaceae; g__Gardnerella; s__Gardnerella vaginalis	1	94	150	b26700 Gardnerella vaginalis N101	+	Gardnerella vaginalis	1	1	Gardnerella
8ead2283673eccd385fbce5216b7bb67	k__Bacteria; p__Actinobacteria; c__Actinomycetia; o__Bifidobacteriales; f__Bifidobacteriaceae; g__Gardnerella; s__Gardnerella vaginalis	0.999946	94	150	b26700 Gardnerella vaginalis N101	+	Gardnerella vaginalis	0.87	0.87	Gardnerella
ac1b9d5f8c44af68e2f0fc086c6e9d9c	k__Bacteria; p__Actinobacteria; c__Actinomycetia; o__Bifidobacteriales; f__Bifidobacteriaceae; g__Gardnerella; s__Gardnerella vaginalis	1	94	150	b21789 NZ_ADEN01000009 Gardnerella vaginalis 0288E	+	Gardnerella vaginalis	1	1	Gardnerella
f8bcc7c04967b38a0eca5b0d21d1c3a7	k__Bacteria; p__Bacteroidetes; c__Bacteroidia; o__Bacteroidales; f__-; g__Phocaeicola; s__Phocaeicola coprocola	0.999974	94	150	b11968 NZ_DS981505 Phocaeicola coprocola DSM 17136	+	Phocaeicola coprocola	0.92	0.94	Phocaeicola
8580242d86f717c419499c002a7ff3f4	k__Bacteria; p__Bacteroidetes; c__Bacteroidia; o__Bacteroidales; f__Prevotellaceae; g__Prevotella; s__Prevotella colorans	0.999991	94	150	b32562 QENY01000001 Prevotella colorans DSM 100333	+	Prevotella colorans	0.98	0.98	Prevotella
844917f12fb67f47091cb243492b019b	k__Bacteria; p__Firmicutes; c__Bacilli; o__Lactobacillales; f__Streptococcaceae; g__Streptococcus; s__Streptococcus mitis	0.988619	94	150	b11992 NC_010582 Streptococcus pneumoniae CGSP14	+	Streptococcus mitis	0.8	1	Streptococcus
5bf160b59409b34381bc6355f98e004c	k__Bacteria; p__Proteobacteria; c__Alphaproteobacteria; o__Sphingomonadales; f__Sphingomonadaceae; g__Sphingomonas; s__Sphingomonas paucimobilis	0.776602	94	150	b33331 NZ_QOBC01000001 Sphingomonas paucimobilis AIMST S2	+	Sphingomonas paucimobilis	0.2	0.84	Sphingomonas
d99bcba99cf184979b9995d8087abe13	k__Bacteria; p__Actinobacteria; c__Actinomycetia; o__Bifidobacteriales; f__Bifidobacteriaceae; g__Gardnerella; s__Gardnerella vaginalis	0.9991	93.3	150	b26700 Gardnerella vaginalis N101	+	Gardnerella vaginalis	0.73	0.73	Gardnerella
6e3fed912c5ba42206bc37fd6da65752	k__Bacteria; p__Bacteroidetes; c__Bacteroidia; o__Bacteroidales; f__Prevotellaceae; g__Prevotella; s__Prevotella colorans	0.999961	93.3	150	b32562 QENY01000001 Prevotella colorans DSM 100333	+	Prevotella colorans	0.96	0.96	Prevotella
4517137c0e7b175663c3b72bc69ef42d	k__Bacteria; p__Firmicutes; c__Bacilli; o__Lactobacillales; f__Streptococcaceae; g__Streptococcus; s__Streptococcus mitis	0.949768	93.3	150	b11992 NC_010582 Streptococcus pneumoniae CGSP14	+	Streptococcus mitis	0.72	0.99	Streptococcus
8eeff77bc8283594c2c1c2686bbcd433	k__Bacteria; p__Firmicutes; c__Bacilli; o__Lactobacillales; f__Streptococcaceae; g__Streptococcus; s__Streptococcus mitis	0.978117	93.3	150	b11992 NC_010582 Streptococcus pneumoniae CGSP14	+	Streptococcus mitis	0.75	1	Streptococcus
20020e0dae34790e7cf36f90f9848e47	k__Bacteria; p__Firmicutes; c__Tissierellia; o__Tissierellales; f__Peptoniphilaceae; g__Peptoniphilus; s__Peptoniphilus harei	0.999994	93.3	150	b18216 NZ_AENP01000025 Peptoniphilus harei ACS-146-V-Sch2b	+	Peptoniphilus harei	1	1	Peptoniphilus
8c27e58efb6d1d140f4e8b1f8fb338fd	k__Bacteria; p__Firmicutes; c__Tissierellia; o__Tissierellales; f__Peptoniphilaceae; g__Peptoniphilus; s__Peptoniphilus harei	0.999994	93.3	150	b18216 NZ_AENP01000025 Peptoniphilus harei ACS-146-V-Sch2b	+	Peptoniphilus harei	1	1	Peptoniphilus
8a7c14576b49b9109be719298fd7cd7b	k__Bacteria; p__Firmicutes; c__Clostridia; o__Eubacteriales; f__-; g__Intestinimonas; s__Intestinimonas butyriciproducens	0.998498	93.2	150	b32550 QEKK01000005 Intestinimonas butyriciproducens DSM 26588	+	Intestinimonas butyriciproducens	0.73	0.73	Intestinimonas
ce4ee0eb6443f45f2218fcc110635ab2	k__Bacteria; p__Bacteroidetes; c__Bacteroidia; o__Bacteroidales; f__Prevotellaceae; g__Prevotella; s__Prevotella colorans	0.999271	93.1	150	b32562 QENY01000001 Prevotella colorans DSM 100333	+	Prevotella colorans	0.83	0.89	Prevotella
0f40973fb2671263ac7f8eae2d4616a7	k__Bacteria; p__Actinobacteria; c__Actinomycetia; o__Actinomycetales; f__Actinomycetaceae; g__Mobiluncus; s__Mobiluncus curtisii	0.999967	92.6	150	b3383 AY123678 Mobiluncus curtisii ATCC 43063	+	Mobiluncus curtisii	0.96	0.96	Mobiluncus
2e892f83ab939a606b0c781897951cd1	k__Bacteria; p__Actinobacteria; c__Actinomycetia; o__Actinomycetales; f__Actinomycetaceae; g__Mobiluncus; s__Mobiluncus curtisii	0.999953	92.6	150	b3401 AY123706 Mobiluncus curtisii curtisii ATCC 35241	+	Mobiluncus curtisii	0.98	0.98	Mobiluncus
a4a97182836451d774eda8daeb43a68e	k__Bacteria; p__Actinobacteria; c__Actinomycetia; o__Actinomycetales; f__Actinomycetaceae; g__Mobiluncus; s__Mobiluncus curtisii	0.999953	92.6	150	b3401 AY123706 Mobiluncus curtisii curtisii ATCC 35241	+	Mobiluncus curtisii	0.98	0.98	Mobiluncus
bdf195f38335f2a19fd5607e1f792fc0	k__Bacteria; p__Actinobacteria; c__Actinomycetia; o__Actinomycetales; f__Actinomycetaceae; g__Mobiluncus; s__Mobiluncus curtisii	0.999967	92.6	150	b3383 AY123678 Mobiluncus curtisii ATCC 43063	+	Mobiluncus curtisii	0.96	0.96	Mobiluncus
40bdf1362c3c1680e57cf8c93d42e28f	k__Bacteria; p__Actinobacteria; c__Actinomycetia; o__Micrococcales; f__Micrococcaceae; g__Pseudoglutamicibacter; s__Pseudoglutamicibacter albus	0.981542	92.6	150	b31633 PKGR01000014 Pseudoglutamicibacter albus UMB0722	+	Pseudoglutamicibacter albus	0.65	0.65	Pseudoglutamicibacter
0b0c6a694632c15a85df571621bd4afd	k__Bacteria; p__Bacteroidetes; c__Bacteroidia; o__Bacteroidales; f__Prevotellaceae; g__Prevotella; s__Prevotella colorans	0.999912	92.6	150	b32562 QENY01000001 Prevotella colorans DSM 100333	+	Prevotella colorans	0.97	0.98	Prevotella
90280dcda2302c159faeca1d5191634a	k__Bacteria; p__Bacteroidetes; c__Bacteroidia; o__Bacteroidales; f__Prevotellaceae; g__Prevotella; s__Prevotella colorans	0.999912	92.6	150	b32562 QENY01000001 Prevotella colorans DSM 100333	+	Prevotella colorans	0.97	0.98	Prevotella
568e5815fff29ab6e7b9be6813569b7e	k__Bacteria; p__Bacteroidetes; c__Bacteroidia; o__Bacteroidales; f__Prevotellaceae; g__Prevotella; s__Prevotella timonensis	0.999975	92.6	150	b15896 ADEF01000004 Prevotella timonensis CRIS 5C-B1	+	Prevotella timonensis	0.84	0.99	Prevotella
b5a6cac69a1d27f42a47d38685ea739e	k__Bacteria; p__Firmicutes; c__Bacilli; o__Lactobacillales; f__Lactobacillaceae; g__Lactobacillus; s__Lactobacillus iners	0.999999	92.6	150	b18665 AEXJ01000011 Lactobacillus iners UPII 143-D	+	Lactobacillus iners	0.97	0.97	Lactobacillus
3cfb088524e3fc44d73cec2f099c6647	k__Bacteria; p__Firmicutes; c__Bacilli; o__Lactobacillales; f__Lactobacillaceae; g__Lactobacillus; s__Lactobacillus jensenii	0.889326	92.6	150	b1432 AY608421 Lactobacillus jensenii ATCC 25258	+	Lactobacillus jensenii	0.57	1	Lactobacillus
dceee66ecfbadc04320118bb3d338479	k__Bacteria; p__Firmicutes; c__Bacilli; o__Lactobacillales; f__Streptococcaceae; g__Streptococcus; s__Streptococcus mitis	0.991112	92.6	150	b19466 AFUB01000051 Streptococcus mitis bv. 2 str. SK95	+	Streptococcus mitis	0.91	1	Streptococcus
3b89f804391731704ac55d3ada58ba56	k__Bacteria; p__Firmicutes; c__Tissierellia; o__Tissierellales; f__Peptoniphilaceae; g__Peptoniphilus; s__Peptoniphilus harei	0.999989	92.6	150	b18216 NZ_AENP01000025 Peptoniphilus harei ACS-146-V-Sch2b	+	Peptoniphilus harei	0.99	1	Peptoniphilus
a98e987a8a0dbecdfe4ad37e1fbb0b55	k__Bacteria; p__Firmicutes; c__Tissierellia; o__Tissierellales; f__Peptoniphilaceae; g__Peptoniphilus; s__Peptoniphilus harei	0.999983	92.6	150	b18216 NZ_AENP01000025 Peptoniphilus harei ACS-146-V-Sch2b	+	Peptoniphilus harei	0.98	0.99	Peptoniphilus
1815bf50fc4c3272f3c4addff2530f41	k__Bacteria; p__Firmicutes; c__Tissierellia; o__Tissierellales; f__Peptoniphilaceae; g__Peptoniphilus; s__Peptoniphilus urinimassiliensis	0.999994	92.6	150	b29135 NZ_LT707417 Peptoniphilus urinimassiliensis Marseille-P3195	+	Peptoniphilus urinimassiliensis	0.99	1	Peptoniphilus
e5c6a496e5cb508619a5b9f8395de097	k__Bacteria; p__Proteobacteria; c__Alphaproteobacteria; o__Sphingomonadales; f__Sphingomonadaceae; g__Hephaestia; s__Hephaestia caeni	0.85642	92.6	150	b34254 RBIU01000001 Sphingomonas elodea 18a	+	Hephaestia caeni	0.22	0.22	Hephaestia
692501ffb4c6b3776a1ad3b59aebfc08	k__Bacteria; p__Actinobacteria; c__Actinomycetia; o__Actinomycetales; f__Actinomycetaceae; g__Mobiluncus; s__Mobiluncus curtisii	0.99989	91.9	150	b3401 AY123706 Mobiluncus curtisii curtisii ATCC 35241	+	Mobiluncus curtisii	0.97	0.97	Mobiluncus
93a2be315663ae8d10e1671bc1a68aa3	k__Bacteria; p__Actinobacteria; c__Actinomycetia; o__Actinomycetales; f__Actinomycetaceae; g__Mobiluncus; s__Mobiluncus curtisii	0.999966	91.9	150	b3401 AY123706 Mobiluncus curtisii curtisii ATCC 35241	+	Mobiluncus curtisii	0.98	0.98	Mobiluncus
9996a04040732d9278c252f45811954d	k__Bacteria; p__Actinobacteria; c__Actinomycetia; o__Actinomycetales; f__Actinomycetaceae; g__Mobiluncus; s__Mobiluncus curtisii	0.999324	91.9	150	b3401 AY123706 Mobiluncus curtisii curtisii ATCC 35241	+	Mobiluncus curtisii	0.92	0.92	Mobiluncus
89817f2c7a220c1cb29efd7442275ad1	k__Bacteria; p__Actinobacteria; c__Actinomycetia; o__Corynebacteriales; f__Corynebacteriaceae; g__Corynebacterium; s__Corynebacterium frankenforstense	0.763279	91.9	150	b28573 NZ_CP009247 Corynebacterium frankenforstense ST18 DSM 45800	+	Corynebacterium frankenforstense	0.28	0.57	Corynebacterium
bff828dd8622a761200e446f4790c311	k__Bacteria; p__Actinobacteria; c__Actinomycetia; o__Corynebacteriales; f__Corynebacteriaceae; g__Corynebacterium; s__Corynebacterium minutissimum	0.728882	91.9	150	b33677 UFXP01000001 Corynebacterium minutissimum NCTC10289	+	Corynebacterium minutissimum	0.33	0.97	Corynebacterium
22a5da9fb5d45c38f07815b7f273b080	k__Bacteria; p__Actinobacteria; c__Actinomycetia; o__Corynebacteriales; f__Corynebacteriaceae; g__Corynebacterium; s__Corynebacterium tuscaniense	0.995937	91.9	150	b31749 NZ_PNHG01000003 Corynebacterium tuscaniense UMB0792	+	Corynebacterium tuscaniense	0.8	0.98	Corynebacterium
9beeaafa8918cef52f929a60d62d1f81	k__Bacteria; p__Firmicutes; c__Bacilli; o__Lactobacillales; f__Lactobacillaceae; g__Lactobacillus; s__Lactobacillus jensenii	0.889339	91.9	150	b1432 AY608421 Lactobacillus jensenii ATCC 25258	+	Lactobacillus jensenii	0.58	1	Lactobacillus
ac1973a31dafbf4cd629d514e4130d7b	k__Bacteria; p__Actinobacteria; c__Actinomycetia; o__Micrococcales; f__Dermabacteraceae; g__Dermabacter; s__Dermabacter hominis	0.973496	91.8	150	b31627 PKHM01000002 Dermabacter hominis UMB0490	+	Dermabacter hominis	0.73	0.73	Dermabacter
6bb90ba16afb88df5d0f5333129499e2	k__Bacteria; p__Actinobacteria; c__Actinomycetia; o__Actinomycetales; f__Actinomycetaceae; g__Mobiluncus; s__Mobiluncus curtisii	0.999735	91.3	150	b3401 AY123706 Mobiluncus curtisii curtisii ATCC 35241	+	Mobiluncus curtisii	0.93	0.93	Mobiluncus
0c0071e972413a46df6da2104a928534	k__Bacteria; p__Actinobacteria; c__Actinomycetia; o__Corynebacteriales; f__Corynebacteriaceae; g__Corynebacterium; s__Corynebacterium accolens	0.74986	91.3	150	b13661 ACGD01000005 Corynebacterium accolens ATCC 49725	+	Corynebacterium accolens	0.22	0.97	Corynebacterium
c6ec90556794c7c2712419abbadf86e8	k__Bacteria; p__Bacteroidetes; c__Bacteroidia; o__Bacteroidales; f__Tannerellaceae; g__Tannerella; s__Tannerella forsythia	0.998447	91.3	150	b28645 NZ_MEHX01000034 Tannerella forsythia 9610	+	Tannerella forsythia	0.81	0.81	Tannerella
47920e46df634a55334b90a93a907eec	k__Bacteria; p__Proteobacteria; c__Gammaproteobacteria; o__Oceanospirillales; f__Halomonadaceae; g__Halomonas; s__Halomonas xianhensis	0.836717	91.3	150	b35061 NZ_SOEC01000005 Halomonas xianhensis 6_TX	+	Halomonas xianhensis	0.46	0.89	Halomonas
266602358e14b4006a35fb1258835203	k__Bacteria; p__Actinobacteria; c__Actinomycetia; o__Actinomycetales; f__Actinomycetaceae; g__Mobiluncus; s__Mobiluncus curtisii	0.997418	90.6	150	b3401 AY123706 Mobiluncus curtisii curtisii ATCC 35241	+	Mobiluncus curtisii	0.8	0.8	Mobiluncus
6e45bb7ead6cb3669e9893ce97b0ab4a	k__Bacteria; p__Actinobacteria; c__Actinomycetia; o__Actinomycetales; f__Actinomycetaceae; g__Mobiluncus; s__Mobiluncus curtisii	0.998503	90.6	150	b3401 AY123706 Mobiluncus curtisii curtisii ATCC 35241	+	Mobiluncus curtisii	0.86	0.86	Mobiluncus
048928cf2b8e2297fd7ed8e4a8307ef2	k__Bacteria; p__Actinobacteria; c__Actinomycetia; o__Actinomycetales; f__Actinomycetaceae; g__Varibaculum; s__Varibaculum cambriense	0.99975	90.6	150	b31615 PKHX01000007 Varibaculum cambriense UMB0796	+	Varibaculum cambriense	0.97	0.97	Varibaculum
036f177a968800795c1f77ad9e3dca63	k__Bacteria; p__Actinobacteria; c__Actinomycetia; o__Bifidobacteriales; f__Bifidobacteriaceae; g__Gardnerella; s__Gardnerella vaginalis	0.999961	90.6	150	b21787 NZ_ADEQ01000010 Gardnerella vaginalis 55152 (Genome sp. 2)	+	Gardnerella vaginalis	0.97	0.97	Gardnerella
4cf42b5993109dae33f1126da827ddb4	k__Bacteria; p__Proteobacteria; c__Alphaproteobacteria; o__Sphingomonadales; f__Sphingomonadaceae; g__Sphingomonas; s__Sphingomonas elodea	0.886839	90.6	150	b34254 RBIU01000001 Sphingomonas elodea 18a	+	Sphingomonas elodea	0.44	0.69	Sphingomonas
c3c03974eadfb0d6433aa5e8b88bf687	k__Bacteria; p__Proteobacteria; c__Gammaproteobacteria; o__Enterobacterales; f__Morganellaceae; g__Providencia; s__Providencia rettgeri	0.903285	90.6	150	b21803 AJSB01000004 Providencia rettgeri Dmel1	+	Providencia rettgeri	0.37	0.68	Providencia
e6e0eb3111beecf0cade5f5dccb631ec	k__Bacteria; p__Actinobacteria; c__Actinomycetia; o__Actinomycetales; f__Actinomycetaceae; g__Schaalia; s__Schaalia vaccimaxillae	0.940226	89.9	150	b28156 NZ_ATUX01000005 Actinomyces vaccimaxillae DSM 15804	+	Schaalia vaccimaxillae	0.37	0.37	Schaalia
b7474ce3438b054725c14da082fdf179	k__Bacteria; p__Actinobacteria; c__Actinomycetia; o__Micrococcales; f__Micrococcaceae; g__Pseudoglutamicibacter; s__Pseudoglutamicibacter albus	0.897442	89.9	150	b31633 PKGR01000014 Pseudoglutamicibacter albus UMB0722	+	Pseudoglutamicibacter albus	0.42	0.42	Pseudoglutamicibacter
46470735a3e8d405718db3e84a7a91ff	k__Bacteria; p__Firmicutes; c__Bacilli; o__Lactobacillales; f__Lactobacillaceae; g__Limosilactobacillus; s__Lactobacillus reuteri	0.963073	89.9	150	b9130 NZ_AAPZ01000002 Limosilactobacillus reuteri 100-23	+	Lactobacillus reuteri	0.38	0.48	Limosilactobacillus
f77c77c0ba4877ea63498fdf42abc11a	k__Bacteria; p__Firmicutes; c__Tissierellia; o__Tissierellales; f__Peptoniphilaceae; g__Peptoniphilus; s__Peptoniphilus urinimassiliensis	0.999876	89.9	150	b29135 NZ_LT707417 Peptoniphilus urinimassiliensis Marseille-P3195	+	Peptoniphilus urinimassiliensis	0.96	0.96	Peptoniphilus
530c7b74b2fac8128248c74d034332bf	k__Bacteria; p__Actinobacteria; c__Actinomycetia; o__Bifidobacteriales; f__Bifidobacteriaceae; g__Gardnerella; s__Gardnerella vaginalis	0.999987	89.3	150	b26704 Gardnerella vaginalis N170	+	Gardnerella vaginalis	0.86	0.86	Gardnerella
f25e8726df95aa317b85857e196c4754	k__Bacteria; p__Actinobacteria; c__Actinomycetia; o__Bifidobacteriales; f__Bifidobacteriaceae; g__Gardnerella; s__Gardnerella vaginalis	0.999987	89.3	150	b26704 Gardnerella vaginalis N170	+	Gardnerella vaginalis	0.86	0.86	Gardnerella
af2152147be89af0ee7a2a86fb52cd5e	k__Bacteria; p__Actinobacteria; c__Actinomycetia; o__Corynebacteriales; f__Corynebacteriaceae; g__Corynebacterium; s__Corynebacterium falsenii	0.873716	89.3	150	b33853 QXJK01000015 Corynebacterium falsenii FN1-14	+	Corynebacterium falsenii	0.43	0.92	Corynebacterium
76b88cd13bde39ca37903117233dfa18	k__Bacteria; p__Actinobacteria; c__Actinomycetia; o__Micrococcales; f__Micrococcaceae; g__Pseudoglutamicibacter; s__Pseudoglutamicibacter albus	0.874335	89.3	150	b31633 PKGR01000014 Pseudoglutamicibacter albus UMB0722	+	Pseudoglutamicibacter albus	0.31	0.31	Pseudoglutamicibacter
b468f00f1bbe0e714e651a1c54bd98f1	k__Bacteria; p__Actinobacteria; c__Actinomycetia; o__Micrococcales; f__Micrococcaceae; g__Pseudoglutamicibacter; s__Pseudoglutamicibacter albus	0.820033	89.3	150	b31633 PKGR01000014 Pseudoglutamicibacter albus UMB0722	+	Pseudoglutamicibacter albus	0.4	0.4	Pseudoglutamicibacter
2343eb14ee42d4be2dd4c941db1856dc	k__Bacteria; p__Bacteroidetes; c__Bacteroidia; o__Bacteroidales; f__Porphyromonadaceae; g__Porphyromonas; s__Porphyromonas somerae	0.986802	89.3	150	b17635 AB547588 Porphyromonas somerae JCM 13867	+	Porphyromonas somerae	0.64	0.76	Porphyromonas
9897ed14f6b722af40e685ac570e3a88	k__Bacteria; p__Bacteroidetes; c__Bacteroidia; o__Bacteroidales; f__Prevotellaceae; g__Prevotella; s__Prevotella amnii	0.999962	89.3	150	b17632 AB547591 Prevotella amnii JCM 14753	+	Prevotella amnii	0.95	0.95	Prevotella
f8507307c83a73259e635f027d4df23c	k__Bacteria; p__Bacteroidetes; c__Bacteroidia; o__Bacteroidales; f__Prevotellaceae; g__Prevotella; s__Prevotella colorans	0.998717	89.3	150	b32562 QENY01000001 Prevotella colorans DSM 100333	+	Prevotella colorans	0.74	0.87	Prevotella
6aa8aad470d46abca9c145da5df703c9	k__Bacteria; p__Firmicutes; c__Bacilli; o__Lactobacillales; f__Lactobacillaceae; g__Limosilactobacillus; s__Lactobacillus reuteri	0.711416	89.3	150	b9130 NZ_AAPZ01000002 Limosilactobacillus reuteri 100-23	+	Lactobacillus reuteri	0.17	0.36	Limosilactobacillus
34dbe9813a1fe20cc915ca9561f96066	k__Bacteria; p__Firmicutes; c__Negativicutes; o__Veillonellales; f__Veillonellaceae; g__Megasphaera; s__Megasphaera elsdenii	0.976545	89.3	150	b4604 AY608424 Megasphaera elsdenii ATCC 25940	+	Megasphaera elsdenii	0.6	0.62	Megasphaera
a7544a76400c0ecef430251fd95da1d7	k__Bacteria; p__Firmicutes; c__Negativicutes; o__Veillonellales; f__Veillonellaceae; g__Megasphaera; s__Megasphaera elsdenii	0.987213	89.3	150	b30610 NZ_NQMW01000014 Megasphaera elsdenii indica	+	Megasphaera elsdenii	0.54	0.64	Megasphaera
c3f7e7bbca5c3b666d6acd6eb825922d	k__Bacteria; p__Firmicutes; c__Negativicutes; o__Veillonellales; f__Veillonellaceae; g__Megasphaera; s__Megasphaera elsdenii	0.98705	89.3	150	b30610 NZ_NQMW01000014 Megasphaera elsdenii indica	+	Megasphaera elsdenii	0.49	0.59	Megasphaera
5dd5685adddd144a82bd27992499cded	k__Bacteria; p__Proteobacteria; c__Alphaproteobacteria; o__Hyphomicrobiales; f__Methylobacteriaceae; g__Methylobacterium; s__Methylobacterium marchantiae	0.859634	89.3	150	b33728 NZ_FOSV01000012 Methylorubrum salsuginis CGMCC 1.6474	+	Methylobacterium marchantiae	0.33	0.69	Methylobacterium
02faf4aafea4b2209a820a95b2982abc	k__Bacteria; p__Actinobacteria; c__Actinomycetia; o__Bifidobacteriales; f__Bifidobacteriaceae; g__Gardnerella; s__Gardnerella vaginalis	0.996061	88.6	150	b21787 NZ_ADEQ01000010 Gardnerella vaginalis 55152 (Genome sp. 2)	+	Gardnerella vaginalis	0.76	0.76	Gardnerella
97395170a5525a5176094dd5f0b70cf2	k__Bacteria; p__Actinobacteria; c__Actinomycetia; o__Bifidobacteriales; f__Bifidobacteriaceae; g__Gardnerella; s__Gardnerella vaginalis	0.996061	88.6	150	b21787 NZ_ADEQ01000010 Gardnerella vaginalis 55152 (Genome sp. 2)	+	Gardnerella vaginalis	0.76	0.76	Gardnerella
9dc44461ad277129dd1336ffb93093ca	k__Bacteria; p__Actinobacteria; c__Actinomycetia; o__Bifidobacteriales; f__Bifidobacteriaceae; g__Gardnerella; s__Gardnerella vaginalis	0.996061	88.6	150	b21787 NZ_ADEQ01000010 Gardnerella vaginalis 55152 (Genome sp. 2)	+	Gardnerella vaginalis	0.76	0.76	Gardnerella
e6f6ee7ec9364530dad5cb6e1759a84b	k__Bacteria; p__Actinobacteria; c__Actinomycetia; o__Bifidobacteriales; f__Bifidobacteriaceae; g__Gardnerella; s__Gardnerella vaginalis	0.99992	88.6	150	b26704 Gardnerella vaginalis N170	+	Gardnerella vaginalis	0.78	0.78	Gardnerella
60ec02b6531619d63ac5059a96aa4e3d	k__Bacteria; p__Actinobacteria; c__Actinomycetia; o__Corynebacteriales; f__Gordoniaceae; g__Gordonia; s__Gordonia iterans	0.716751	88.6	150	b34070 NZ_RDRE01000005 Corynebacterium gottingense DSM 103494	+	Gordonia iterans	0.11	0.12	Gordonia
81b71d8badce6bc21eea99fb5ba9a1a5	k__Bacteria; p__Actinobacteria; c__Coriobacteriia; o__Coriobacteriales; f__Atopobiaceae; g__Lancefieldella; s__Lancefieldella parvula	0.999218	88.6	150	b13606 NC_013203 Lancefieldella parvula DSM 20469	+	Lancefieldella parvula	0.76	0.76	Lancefieldella
7e51d02abb29219c96a1b2fc55579573	k__Bacteria; p__Bacteroidetes; c__Bacteroidia; o__Bacteroidales; f__Porphyromonadaceae; g__Porphyromonas; s__Porphyromonas somerae	0.945366	88.6	150	b17635 AB547588 Porphyromonas somerae JCM 13867	+	Porphyromonas somerae	0.52	0.76	Porphyromonas
8ee9a1b9f5f0939e9858648790bfbea3	k__Bacteria; p__Bacteroidetes; c__Bacteroidia; o__Bacteroidales; f__Porphyromonadaceae; g__Porphyromonas; s__Porphyromonas somerae	0.956784	88.6	150	b17635 AB547588 Porphyromonas somerae JCM 13867	+	Porphyromonas somerae	0.53	0.72	Porphyromonas
f1b5465981376a0f50931a2a016191cb	k__Bacteria; p__Bacteroidetes; c__Bacteroidia; o__Bacteroidales; f__Porphyromonadaceae; g__Porphyromonas; s__Porphyromonas somerae	0.96989	88.6	150	b17635 AB547588 Porphyromonas somerae JCM 13867	+	Porphyromonas somerae	0.51	0.75	Porphyromonas
e9d458a249ea5c2b66f08c67fd40e363	k__Bacteria; p__Bacteroidetes; c__Bacteroidia; o__Bacteroidales; f__Prevotellaceae; g__Prevotella; s__Prevotella amnii	0.999948	88.6	150	b17632 AB547591 Prevotella amnii JCM 14753	+	Prevotella amnii	0.96	0.96	Prevotella
96c7a8feb5fbfbae8fe45b377fe62218	k__Bacteria; p__Firmicutes; c__Clostridia; o__Eubacteriales; f__Lachnospiraceae; g__Lachnoclostridium; s__Lachnoclostridium pacaense	0.991975	88.6	150	b34796 NZ_LS999944 Lachnoclostridium pacaense Marseille-P3100	+	Lachnoclostridium pacaense	0.61	0.69	Lachnoclostridium
d1de63e9a821a1f9d41ccd9ade4d9d4b	k__Bacteria; p__Verrucomicrobia; c__Verrucomicrobiae; o__Verrucomicrobiales; f__Akkermansiaceae; g__Akkermansia; s__Akkermansia muciniphila	0.99305	88.6	150	b10774 CP001071 Akkermansia muciniphila ATCC BAA-835	+	Akkermansia muciniphila	0.86	0.86	Akkermansia
0b23b6d5d1336d41107c016a831a8c6e	k__Bacteria; p__Actinobacteria; c__Actinomycetia; o__Actinomycetales; f__Actinomycetaceae; g__Winkia; s__Winkia neuii	0.99321	88.4	150	b21018 NZ_JH815214 Winkia neuii BVS029A5	+	Winkia neuii	0.86	0.86	Winkia
4dd45b8a36b0e849edb4d91258423154	k__Bacteria; p__Actinobacteria; c__Actinomycetia; o__Bifidobacteriales; f__Bifidobacteriaceae; g__Gardnerella; s__Gardnerella vaginalis	0.988837	88.4	150	b26731 ATJJ01000013 Gardnerella vaginalis JCP8108	+	Gardnerella vaginalis	0.61	0.61	Gardnerella
3105d8299318822f70e0ad6d6c556f87	k__Bacteria; p__Actinobacteria; c__Actinomycetia; o__Bifidobacteriales; f__Bifidobacteriaceae; g__Gardnerella; s__Gardnerella vaginalis	0.995803	87.9	150	b26731 ATJJ01000013 Gardnerella vaginalis JCP8108	+	Gardnerella vaginalis	0.65	0.65	Gardnerella
4fbb76fcd16fd2089d234c94a1d7be91	k__Bacteria; p__Actinobacteria; c__Actinomycetia; o__Bifidobacteriales; f__Bifidobacteriaceae; g__Gardnerella; s__Gardnerella vaginalis	0.913435	87.9	150	b21787 NZ_ADEQ01000010 Gardnerella vaginalis 55152 (Genome sp. 2)	+	Gardnerella vaginalis	0.55	0.55	Gardnerella
93301ef50029eae1dc1fae5188efa246	k__Bacteria; p__Actinobacteria; c__Actinomycetia; o__Bifidobacteriales; f__Bifidobacteriaceae; g__Gardnerella; s__Gardnerella vaginalis	0.994928	87.9	150	b28177 LRQB01000075 Gardnerella vaginalis PSS_7772B (Genome sp. 7)	+	Gardnerella vaginalis	0.65	0.65	Gardnerella
d024af889a7ea91932b59bcf78f50794	k__Bacteria; p__Firmicutes; c__Bacilli; o__Lactobacillales; f__Lactobacillaceae; g__Lactobacillus; s__Lactobacillus crispatus	0.999629	87.8	150	b18127 GL531739 Lactobacillus crispatus CTV-05	+	Lactobacillus crispatus	0.87	0.99	Lactobacillus
5966b985b31d9331dc4e159a67e4c83c	k__Bacteria; p__Actinobacteria; c__Actinomycetia; o__Bifidobacteriales; f__Bifidobacteriaceae; g__Gardnerella; s__Gardnerella vaginalis	0.992014	87.2	150	b26731 ATJJ01000013 Gardnerella vaginalis JCP8108	+	Gardnerella vaginalis	0.58	0.58	Gardnerella
b87e978d328cee4542753566911932dc	k__Bacteria; p__Actinobacteria; c__Actinomycetia; o__Bifidobacteriales; f__Bifidobacteriaceae; g__Gardnerella; s__Gardnerella vaginalis	0.993824	87.2	150	b26731 ATJJ01000013 Gardnerella vaginalis JCP8108	+	Gardnerella vaginalis	0.61	0.61	Gardnerella
d7ad1c7b167fc88f448f964990001b9b	k__Bacteria; p__Actinobacteria; c__Actinomycetia; o__Bifidobacteriales; f__Bifidobacteriaceae; g__Gardnerella; s__Gardnerella vaginalis	0.993824	87.2	150	b26731 ATJJ01000013 Gardnerella vaginalis JCP8108	+	Gardnerella vaginalis	0.61	0.61	Gardnerella
029189512641e633133afd9a7d54e504	k__Bacteria; p__Actinobacteria; c__Coriobacteriia; o__Coriobacteriales; f__Atopobiaceae; g__Lancefieldella; s__Lancefieldella parvula	0.879458	87.2	150	b13606 NC_013203 Lancefieldella parvula DSM 20469	+	Lancefieldella parvula	0.35	0.36	Lancefieldella
7c0930b9bab486a74c1961e6c12bf05c	k__Bacteria; p__Actinobacteria; c__Actinomycetia; o__Bifidobacteriales; f__Bifidobacteriaceae; g__Gardnerella; s__Gardnerella vaginalis	0.953376	86.6	150	b26731 ATJJ01000013 Gardnerella vaginalis JCP8108	+	Gardnerella vaginalis	0.51	0.51	Gardnerella
a9d69daa7f88689c6526b7eb120158a4	k__Bacteria; p__Actinobacteria; c__Actinomycetia; o__Bifidobacteriales; f__Bifidobacteriaceae; g__Gardnerella; s__Gardnerella vaginalis	0.991532	86.6	150	b21784 NZ_ADET01000005 Gardnerella vaginalis 00703Bmash	+	Gardnerella vaginalis	0.76	0.76	Gardnerella
d48b08b61da0c60864b5a08051d37625	k__Bacteria; p__Actinobacteria; c__Actinomycetia; o__Bifidobacteriales; f__Bifidobacteriaceae; g__Gardnerella; s__Gardnerella vaginalis	0.992902	85.2	150	b28177 LRQB01000075 Gardnerella vaginalis PSS_7772B (Genome sp. 7)	+	Gardnerella vaginalis	0.53	0.53	Gardnerella
d6ef2ea5e09db267640278b621d7bebe	k__Bacteria; p__Bacteroidetes; c__Bacteroidia; o__Bacteroidales; f__Prevotellaceae; g__Prevotella; s__Prevotella amnii	0.999879	85.2	150	b17632 AB547591 Prevotella amnii JCM 14753	+	Prevotella amnii	0.96	0.96	Prevotella
9ec0e285105fccd89e3936d4e137c976	k__Bacteria; p__Proteobacteria; c__Betaproteobacteria; o__Burkholderiales; f__Sutterellaceae; g__Sutterella; s__Sutterella stercoricanis	0.983296	82.5	150	b34343 LC388670 Sutterella stercoricanis JCM 32441	+	Sutterella stercoricanis	0.38	0.44	Sutterella
2562e1235b3fd85ad562fd2329acbe98	k__Bacteria; p__Proteobacteria; c__Betaproteobacteria; o__Burkholderiales; f__Sutterellaceae; g__Sutterella; s__Sutterella stercoricanis	0.967736	82.1	150	b34343 LC388670 Sutterella stercoricanis JCM 32441	+	Sutterella stercoricanis	0.37	0.42	Sutterella
5585397b6f6c5e00485341cc37b08548	k__Bacteria; p__Actinobacteria; c__Coriobacteriia; o__Coriobacteriales; f__Atopobiaceae; g__Lancefieldella; s__Lancefieldella parvula	0.86206	80.9	150	b13606 NC_013203 Lancefieldella parvula DSM 20469	+	Lancefieldella parvula	0.26	0.47	Lancefieldella
2c6b049a82660832b003939b680323c4	k__Bacteria; p__Firmicutes; c__Negativicutes; o__Veillonellales; f__Veillonellaceae; g__Anaeroglobus; s__Anaeroglobus geminatus	0.88421	80.9	150	b26700 Gardnerella vaginalis N101	+	Anaeroglobus geminatus	0.38	0.38	Anaeroglobus
55b05458e3495f62293702a5896d94ef	k__Bacteria; p__Actinobacteria; c__Actinomycetia; o__Actinomycetales; f__Actinomycetaceae; g__Fannyhessea; s__Fannyhessea vaginae	0.999992	80.6	150	b12598 FJ360434 Fannyhessea vaginae DSM15829	+	Fannyhessea vaginae	1	1	Fannyhessea
eeff16bb6a3f85947c7d5dc116b52419	k__Bacteria; p__Bacteroidetes; c__Bacteroidia; o__Bacteroidales; f__Porphyromonadaceae; g__Porphyromonas; s__Porphyromonas uenonis	0.971595	79.9	150	b13746 NZ_ACLR01000009 Porphyromonas uenonis 60-3	+	Porphyromonas uenonis	0.61	0.61	Porphyromonas
08acdccc8cce14074e919203c9cbf20c	k__Bacteria; p__Firmicutes; c__Negativicutes; o__Veillonellales; f__Veillonellaceae; g__Megasphaera; s__Megasphaera stantonii	0.734	79.5	150	b20207 AGCJ01000042 Anaeroglobus geminatus F0357	+	Anaeroglobus geminatus	0.28	0.28	Anaeroglobus
c16b76c4f3e9197388b0aacc24f02f58	k__Bacteria; p__Firmicutes; c__Negativicutes; o__Veillonellales; f__Veillonellaceae; g__Anaeroglobus; s__Anaeroglobus geminatus	0.872683	78.8	150	b21784 NZ_ADET01000005 Gardnerella vaginalis 00703Bmash	+	Anaeroglobus geminatus	0.38	0.38	Anaeroglobus
cbc6c34e141f214546b2bfc1f62279b3	k__Bacteria; p__Actinobacteria; c__Actinomycetia; o__Bifidobacteriales; f__Bifidobacteriaceae; g__Gardnerella; s__Gardnerella vaginalis	0.99997	78.3	150	b26701 Gardnerella vaginalis N143	+	Gardnerella vaginalis	0.99	0.99	Gardnerella
1e7bbaf7f386f38824f508a0fb66149c	k__Bacteria; p__Firmicutes; c__Bacilli; o__Lactobacillales; f__Lactobacillaceae; g__Lactobacillus; s__Lactobacillus mulieris	0.927261	77.5	150	b35455 SDGL01000006 Lactobacillus mulieris c10Ua161M	+	Lactobacillus mulieris	0.51	1	Lactobacillus
06b1231724060a9f85bddfbd525b537d	k__Bacteria; p__Firmicutes; c__Negativicutes; o__Veillonellales; f__Veillonellaceae; g__Anaeroglobus; s__Anaeroglobus geminatus	0.891551	76.4	150	b20207 AGCJ01000042 Anaeroglobus geminatus F0357	+	Anaeroglobus geminatus	0.4	0.4	Anaeroglobus
c456be55af7709de0a7cf71d84e8808e	k__Bacteria; p__Firmicutes; c__Negativicutes; o__Veillonellales; f__Veillonellaceae; g__Anaeroglobus; s__Anaeroglobus geminatus	0.829308	76.4	150	b20207 AGCJ01000042 Anaeroglobus geminatus F0357	+	Anaeroglobus geminatus	0.38	0.38	Anaeroglobus
a6aa48e7ed22519d339ac792b861c202	k__Bacteria; p__Firmicutes; c__Negativicutes; o__Veillonellales; f__Veillonellaceae; g__Anaeroglobus; s__Anaeroglobus geminatus	0.930009	75.7	150	b20207 AGCJ01000042 Anaeroglobus geminatus F0357	+	Anaeroglobus geminatus	0.36	0.36	Anaeroglobus
586c4ff3f369ba2d8255462b1fc88bb6	k__Bacteria; p__Firmicutes; c__Bacilli; o__Lactobacillales; f__Lactobacillaceae; g__Lactobacillus; s__Lactobacillus iners	0.939148	75.6	150	b18012 AEHN01000008 Lactobacillus iners LactinV 11V1-d	+	Lactobacillus iners	0.68	1	Lactobacillus
04976f982b4294f49aeab64946681c5e	k__Bacteria; p__Firmicutes; c__Negativicutes; o__Veillonellales; f__Veillonellaceae; g__Anaeroglobus; s__Anaeroglobus geminatus	0.828033	75	150	b20207 AGCJ01000042 Anaeroglobus geminatus F0357	+	Anaeroglobus geminatus	0.33	0.33	Anaeroglobus
dc9d912104f43728605626d54222b29c	k__Bacteria; p__Firmicutes; c__Negativicutes; o__Veillonellales; f__Veillonellaceae; g__Anaeroglobus; s__Anaeroglobus geminatus	0.753292	75	150	b20207 AGCJ01000042 Anaeroglobus geminatus F0357	+	Anaeroglobus geminatus	0.32	0.32	Anaeroglobus
09e6cece816a4843be707e58eedfbc48	k__Bacteria; p__Firmicutes; c__Negativicutes; o__Veillonellales; f__Veillonellaceae; g__Anaeroglobus; s__Anaeroglobus geminatus	0.857189	74.7	150	b20207 AGCJ01000042 Anaeroglobus geminatus F0357	+	Anaeroglobus geminatus	0.39	0.39	Anaeroglobus
19e36123d5462f86ea2f6f4143ac93e7	k__Bacteria; p__Firmicutes; c__Negativicutes; o__Veillonellales; f__Veillonellaceae; g__Anaeroglobus; s__Anaeroglobus geminatus	0.799025	74.7	150	b20207 AGCJ01000042 Anaeroglobus geminatus F0357	+	Anaeroglobus geminatus	0.38	0.38	Anaeroglobus
4a852374a99ed0ff169f51715a95679e	k__Bacteria; p__Firmicutes; c__Negativicutes; o__Veillonellales; f__Veillonellaceae; g__Anaeroglobus; s__Anaeroglobus geminatus	0.799025	74.7	150	b20207 AGCJ01000042 Anaeroglobus geminatus F0357	+	Anaeroglobus geminatus	0.38	0.38	Anaeroglobus
d6adab6f3e7216952587168dd6f087ef	k__Bacteria; p__Firmicutes; c__Negativicutes; o__Veillonellales; f__Veillonellaceae; g__Anaeroglobus; s__Anaeroglobus geminatus	0.799025	74.7	150	b20207 AGCJ01000042 Anaeroglobus geminatus F0357	+	Anaeroglobus geminatus	0.38	0.38	Anaeroglobus
70256f9df609e6ec9abbdc89d372b880	k__Bacteria; p__Firmicutes; c__Negativicutes; o__Veillonellales; f__Veillonellaceae; g__Anaeroglobus; s__Anaeroglobus geminatus	0.918056	74.1	150	b20207 AGCJ01000042 Anaeroglobus geminatus F0357	+	Anaeroglobus geminatus	0.36	0.36	Anaeroglobus
08a9231f6aa862622f4848fa240b03b0	k__Bacteria; p__Firmicutes; c__Negativicutes; o__Veillonellales; f__Veillonellaceae; g__Anaeroglobus; s__Anaeroglobus geminatus	0.955539	72.8	150	b20207 AGCJ01000042 Anaeroglobus geminatus F0357	+	Anaeroglobus geminatus	0.42	0.42	Anaeroglobus
d29f551914406bee0661875a5caac444	k__Bacteria; p__Firmicutes; c__Negativicutes; o__Veillonellales; f__Veillonellaceae; g__Megasphaera; s__Megasphaera micronuciformis	0.954592	70.9	150	b18094 AECS01000012 Megasphaera micronuciformis F0359	+	Megasphaera micronuciformis	0.46	0.69	Megasphaera
d8e194792f138498734f82632dbdc8d4	k__Bacteria; p__Firmicutes; c__Bacilli; o__Lactobacillales; f__Lactobacillaceae; g__Lactobacillus; s__Lactobacillus iners	0.926253	70.8	150	b18665 AEXJ01000011 Lactobacillus iners UPII 143-D	+	Lactobacillus iners	0.63	0.67	Lactobacillus
62088373c2c317d7ee59746c96b7a108	k__Bacteria; p__Firmicutes; c__Bacilli; o__Lactobacillales; f__Lactobacillaceae; g__Lactobacillus; s__Lactobacillus mulieris	0.995333	66.5	150	b35455 SDGL01000006 Lactobacillus mulieris c10Ua161M	+	Lactobacillus mulieris	0.78	1	Lactobacillus
fe9e432c0e11fdaa0a9fa6006ee737ea	k__Bacteria; p__Firmicutes; c__Bacilli; o__Lactobacillales; f__Streptococcaceae; g__Streptococcus; s__Streptococcus anginosus	0.905165	66	150	b18447 ADME01000013 Streptococcus anginosus 1_2_62CV	+	Streptococcus anginosus	0.62	0.62	Streptococcus
af29c71627df63f58e5c644446228cb0	k__Bacteria; p__Firmicutes; c__Negativicutes; o__Veillonellales; f__Veillonellaceae; g__Anaeroglobus; s__Anaeroglobus geminatus	0.838069	58.8	150	b20207 AGCJ01000042 Anaeroglobus geminatus F0357	+	Anaeroglobus geminatus	0.41	0.41	Anaeroglobus
e8a4455f53a406f5f800b40fe21545b8	k__Bacteria; p__Firmicutes; c__Negativicutes; o__Veillonellales; f__Veillonellaceae; g__Anaeroglobus; s__Anaeroglobus geminatus	0.720438	58.1	150	b20207 AGCJ01000042 Anaeroglobus geminatus F0357	+	Anaeroglobus geminatus	0.37	0.37	Anaeroglobus
1e1df10f751b89d4dfdaa080ff5f9059	k__Bacteria; p__Proteobacteria; c__Gammaproteobacteria; o__Enterobacterales; f__Enterobacteriaceae	1	100	150	b17884 NZ_ADAV01000113 Escherichia coli M605	+	Escherichia coli	0.96	0.96	Escherichia
32efe72f1078521527ae2374bbcde803	k__Bacteria; p__Proteobacteria; c__Gammaproteobacteria; o__Enterobacterales; f__Enterobacteriaceae	1	100	150	b20434 AFQI01000028 Escherichia coli TA124	+	Escherichia coli	0.96	0.97	Escherichia
aa5d3d752ddd41b1bc9fab8f274031f3	k__Bacteria; p__Proteobacteria; c__Gammaproteobacteria; o__Enterobacterales; f__Enterobacteriaceae	1	100	150	b20434 AFQI01000028 Escherichia coli TA124	+	Escherichia coli	0.96	0.97	Escherichia
e944375781a14ef26114a39f1218c68f	k__Bacteria; p__Proteobacteria; c__Gammaproteobacteria; o__Enterobacterales; f__Enterobacteriaceae	1	100	150	b20317 AIFD01000057 Escherichia coli DEC2E	+	Escherichia coli	0.95	0.95	Escherichia
4a6c362bd4f4bbec39526153a24d988c	k__Bacteria; p__Proteobacteria	1	100	150	b32069 PVZM01000028 Epibacterium scottomollicae DSM 25328	+	Epibacterium scottomollicae	0.82	0.82	Epibacterium
6ffd280cc97fdfc4f4aa7c879a6b34af	k__Bacteria; p__Proteobacteria	1	100	150	b32069 PVZM01000028 Epibacterium scottomollicae DSM 25328	+	Epibacterium scottomollicae	0.77	0.77	Epibacterium
bbdbef77ab5b6f80792f9353dce654e5	k__Bacteria; p__Proteobacteria; c__Gammaproteobacteria; o__Pseudomonadales; f__Pseudomonadaceae; g__Pseudomonas	1	98.7	150	b21099 AKXH01000016 Pseudomonas fluorescens BBc6R8	+	Pseudomonas fluorescens	0.76	1	Pseudomonas
e85eae92fdb99ef2d6af04dd961b5a12	k__Bacteria; p__Proteobacteria; c__Betaproteobacteria; o__Burkholderiales; f__Burkholderiaceae; g__Ralstonia	0.805958	100	150	b26270 APMQ01000004 Ralstonia pickettii OR214	+	Ralstonia pickettii	0.62	0.83	Ralstonia
cc8ac3dc6d84fbcb6321a3127309db1b	k__Bacteria; p__Proteobacteria; c__Gammaproteobacteria; o__Enterobacterales; f__Enterobacteriaceae	0.999725	100	150	b17521 ADUC01000051 Escherichia coli MS 200-1	+	Escherichia coli	0.59	0.59	Escherichia
988853bf0c91a1e33cb341b561a6a871	k__Bacteria; p__Proteobacteria; c__Gammaproteobacteria; o__Xanthomonadales; f__Rhodanobacteraceae	0.970543	90.6	150	b33432 NZ_QGHC01000007 Fulvimonas soli DSM 14263	+	Fulvimonas soli	0.59	0.59	Fulvimonas
88e1103d541be019360ae88cdbba782f	k__Bacteria	0.990977	81.2	150	b32562 QENY01000001 Prevotella colorans DSM 100333	+	Prevotella colorans	0.58	0.75	Prevotella
422bc9f9879e23420cb460471a77f687	k__Bacteria; p__Bacteroidetes; c__Bacteroidia; o__Bacteroidales; f__Porphyromonadaceae; g__Porphyromonas	1	97.3	150	b17650 AB547573 Porphyromonas asaccharolytica JCM 6326	+	Porphyromonas asaccharolytica	0.55	1	Porphyromonas
e46f700a836b158a8684af006260f91a	k__Bacteria; p__Firmicutes; c__Bacilli; o__Lactobacillales; f__Streptococcaceae; g__Streptococcus	1	95.3	150	b19457 AFUU01000002 Streptococcus oralis SK313	+	Streptococcus mitis	0.52	1	Streptococcus
a6374750bd8c266dc776266338478779	k__Bacteria; p__Proteobacteria; c__Betaproteobacteria; o__Burkholderiales; f__-	0.954155	98.6	150	b29979 NIOF01000010 Roseateles aquatilis CCUG 48205	+	Roseateles aquatilis	0.51	0.52	Roseateles
b77295c092aad54a1a45232cb23f0c5b	k__Bacteria; p__Proteobacteria; c__Alphaproteobacteria; o__Sphingomonadales; f__Sphingomonadaceae; g__Sphingomonas	0.999998	98.7	150	b32341 QAOG01000003 Sphingomonas aurantiaca MA101b	+	Sphingomonas aurantiaca	0.49	1	Sphingomonas
d376a4782dc1cd3698367be95c6cb9bd	k__Bacteria; p__Actinobacteria; c__Actinomycetia	0.913583	86.6	150	b21018 NZ_JH815214 Winkia neuii BVS029A5	+	Winkia neuii	0.47	0.47	Winkia
eff863ef113e46c53e90d9afb028a9c1	k__Bacteria	0.985411	88.6	150	b26702 Gardnerella vaginalis N148	+	Gardnerella vaginalis	0.46	0.46	Gardnerella
a88607fc7e0bc8000f6d448ea509c77f	k__Bacteria; p__Proteobacteria; c__Alphaproteobacteria; o__Sphingomonadales; f__Sphingomonadaceae; g__Sphingomonas	0.999994	98	150	b32341 QAOG01000003 Sphingomonas aurantiaca MA101b	+	Sphingomonas aurantiaca	0.45	1	Sphingomonas
aff38da0c0325a5a04d12d441d3fcb26	k__Bacteria; p__Firmicutes; c__Bacilli; o__Lactobacillales; f__Lactobacillaceae; g__Lactobacillus	0.999956	84.3	150	b3395 AY123652 Lactobacillus gasseri ATCC 9857	+	Lactobacillus crispatus	0.43	1	Lactobacillus
047cb7b72bf46a33832a872c461ec911	k__Bacteria	0.959294	83.3	150	b32416 NZ_CP017037 Dialister pneumosintes F0677	+	Dialister pneumosintes	0.43	0.53	Dialister
f07074e14aec2589adbd93b49c509ea6	k__Bacteria; p__Firmicutes	0.744261	82.3	150	b29135 NZ_LT707417 Peptoniphilus urinimassiliensis Marseille-P3195	+	Peptoniphilus urinimassiliensis	0.43	0.56	Peptoniphilus
860f4e94a1ce9d0e74be14307483565e	k__Bacteria; p__Proteobacteria; c__Alphaproteobacteria; o__Sphingomonadales; f__Sphingomonadaceae; g__Sphingobium	0.911137	92.8	150	b34765 NZ_SEOO01000006 Sphingobium cupriresistens CCTCC AB 2011146	+	Sphingobium cupriresistens	0.41	0.77	Sphingobium
45d0bbf256fcbd95c78526ad32f78791	k__Bacteria; p__Proteobacteria; c__Betaproteobacteria; o__Burkholderiales	0.986332	91.8	150	b32595 NZ_NOIG01000004 Acidovorax kalamii KNDSW-TSA6	+	Acidovorax kalamii	0.41	0.48	Acidovorax
9edf1cec6897c48be4b6eb4f79ba71e5	k__Bacteria; p__Proteobacteria	0.798314	87.9	150	b15898 ADEG01000062 Prevotella buccalis ATCC 35310	+	Prevotella buccalis	0.41	0.61	Prevotella
c0bc552ca9371a77c560cbe3e4acc123	k__Bacteria; p__Proteobacteria	0.798314	87.9	150	b15898 ADEG01000062 Prevotella buccalis ATCC 35310	+	Prevotella buccalis	0.41	0.61	Prevotella
c62a1f5a1e7a15085a8ee45460163522	k__Bacteria	0.982383	82.3	150	b29135 NZ_LT707417 Peptoniphilus urinimassiliensis Marseille-P3195	+	Peptoniphilus urinimassiliensis	0.41	0.55	Peptoniphilus
701aa6cc796a780e5ab4847b319e5d9c	k__Bacteria	0.964368	83.2	150	b32416 NZ_CP017037 Dialister pneumosintes F0677	+	Dialister pneumosintes	0.4	0.51	Dialister
5789110ac4ce4c351db208e1ea4fa16a	k__Bacteria; p__Proteobacteria	0.772865	87.2	150	b15898 ADEG01000062 Prevotella buccalis ATCC 35310	+	Prevotella buccalis	0.39	0.58	Prevotella
bde8d700a51e05dc57944885a19a81da	k__Bacteria; p__Proteobacteria	0.772865	87.2	150	b15898 ADEG01000062 Prevotella buccalis ATCC 35310	+	Prevotella buccalis	0.39	0.58	Prevotella
1534c9070888f8540be9b62ad4798f16	k__Bacteria	0.965176	83.9	150	b32416 NZ_CP017037 Dialister pneumosintes F0677	+	Dialister pneumosintes	0.39	0.49	Dialister
1e069e4d204704a08945961bb5b4ac38	k__Bacteria	0.965176	83.9	150	b32416 NZ_CP017037 Dialister pneumosintes F0677	+	Dialister pneumosintes	0.39	0.49	Dialister
2a56f43aa80eeaf097ec294b8f3f5385	k__Bacteria	0.965176	83.9	150	b32416 NZ_CP017037 Dialister pneumosintes F0677	+	Dialister pneumosintes	0.39	0.49	Dialister
3657449fb21ac445d06c8a58601f2990	k__Bacteria	0.965176	83.9	150	b32416 NZ_CP017037 Dialister pneumosintes F0677	+	Dialister pneumosintes	0.39	0.49	Dialister
4e911f7bf922e85ae34eef7ee072d376	k__Bacteria	0.965176	83.9	150	b32416 NZ_CP017037 Dialister pneumosintes F0677	+	Dialister pneumosintes	0.39	0.49	Dialister
57fb3f35cb9c636c8d99c28e8e4e5820	k__Bacteria	0.965176	83.9	150	b32416 NZ_CP017037 Dialister pneumosintes F0677	+	Dialister pneumosintes	0.39	0.49	Dialister
8331bc170c7d888f88e0d6df39e9230a	k__Bacteria	0.965176	83.9	150	b32416 NZ_CP017037 Dialister pneumosintes F0677	+	Dialister pneumosintes	0.39	0.49	Dialister
f30d6a8a05bdac76917e341f56ffb37d	k__Bacteria	0.965176	83.9	150	b32416 NZ_CP017037 Dialister pneumosintes F0677	+	Dialister pneumosintes	0.39	0.49	Dialister
f7770f2e1f7fba26ac86153adb63220c	k__Bacteria	0.965176	83.9	150	b32416 NZ_CP017037 Dialister pneumosintes F0677	+	Dialister pneumosintes	0.39	0.49	Dialister
44dd972da1d4ab67790d1665b8876a61	k__Bacteria	0.982744	83	150	b29135 NZ_LT707417 Peptoniphilus urinimassiliensis Marseille-P3195	+	Peptoniphilus urinimassiliensis	0.39	0.52	Peptoniphilus
42742226c5393cd0e50dcaae5c66004c	k__Bacteria	0.980671	82.3	150	b29135 NZ_LT707417 Peptoniphilus urinimassiliensis Marseille-P3195	+	Peptoniphilus urinimassiliensis	0.39	0.5	Peptoniphilus
e9d939c2b6dbb918846278452ffbcfce	k__Bacteria	0.967531	84.6	150	b32416 NZ_CP017037 Dialister pneumosintes F0677	+	Dialister pneumosintes	0.38	0.5	Dialister
9d7f8882d0db9ab831ad6d2dc43a97ab	k__Bacteria	0.963991	83.9	150	b32416 NZ_CP017037 Dialister pneumosintes F0677	+	Dialister pneumosintes	0.38	0.47	Dialister
a46f3aa2b385ad265c0c3a2b697dd7ed	k__Bacteria	0.963991	83.9	150	b32416 NZ_CP017037 Dialister pneumosintes F0677	+	Dialister pneumosintes	0.38	0.47	Dialister
0ad31f558c46d9f16e73911d506ed4c9	k__Bacteria; p__Proteobacteria	0.999667	91.3	150	b27390 NZ_KB898952 Thioalkalivibrio sulfidiphilus ALJ17	+	Thioalkalivibrio sulfidiphilus	0.37	0.43	Thioalkalivibrio
c6f684c0dc386b5916a39e35c8b35273	k__Bacteria; p__Proteobacteria; c__Alphaproteobacteria; o__Hyphomicrobiales; f__Bradyrhizobiaceae; g__Bradyrhizobium	0.956997	91.3	150	b34976 NZ_CP030052 Bradyrhizobium guangdongense CCBAU 51649	+	Bradyrhizobium liaoningense	0.37	0.83	Bradyrhizobium
f1533b64bb7fa48c9c20fd6d825ef134	k__Bacteria	0.980339	83	150	b29135 NZ_LT707417 Peptoniphilus urinimassiliensis Marseille-P3195	+	Peptoniphilus urinimassiliensis	0.36	0.47	Peptoniphilus
bb5fbcbcaef2dcfb87a46725e7ce16a7	k__Bacteria; p__Proteobacteria; c__Betaproteobacteria; o__Burkholderiales; f__-	0.962462	98	150	b29979 NIOF01000010 Roseateles aquatilis CCUG 48205	+	Roseateles aquatilis	0.35	0.37	Roseateles
45e01cd5e1f7174e0da6275c882c56df	k__Bacteria; p__Proteobacteria; c__Betaproteobacteria; o__Burkholderiales; f__-	0.7908	94.7	150	b35879 NZ_SIXI01000003 Aquabacterium lacunae KMB7 LMG 30924	+	Paucibacter aquatile	0.35	0.35	Paucibacter
71bcf2d1e764240fed9e33bdefe29e55	k__Bacteria; p__Actinobacteria; c__Actinomycetia; o__Corynebacteriales; f__Corynebacteriaceae; g__Corynebacterium	0.964167	89.3	150	b6805 AY691244 Corynebacterium flavescens ATCC 10340	+	Corynebacterium flavescens	0.35	0.92	Corynebacterium
8ea30b16742803707854e5a8ce6cdb2f	k__Bacteria	0.992763	77.3	150	b28749 NZ_FIZW01000001 Murdochiella massiliensis SIT12	+	Murdochiella massiliensis	0.35	0.35	Murdochiella
c3be2b347e4951a93b816ab39e7237b5	k__Bacteria; p__Firmicutes	0.723491	78	150	b29135 NZ_LT707417 Peptoniphilus urinimassiliensis Marseille-P3195	+	Peptoniphilus urinimassiliensis	0.34	0.45	Peptoniphilus
8f91a5779d2b8b82934bd7f060547634	k__Bacteria; p__Actinobacteria; c__Coriobacteriia; o__Eggerthellales; f__Eggerthellaceae	0.995521	88.6	150	b13610 NC_013204 Eggerthella lenta DSM 2243	+	Eggerthella sinensis	0.33	0.57	Eggerthella
c5d5f2678d71b6b8e0e4dc8d42199781	k__Bacteria; p__Actinobacteria; c__Coriobacteriia; o__Eggerthellales; f__Eggerthellaceae	0.992785	87.2	150	b13610 NC_013204 Eggerthella lenta DSM 2243	+	Eggerthella sinensis	0.33	0.55	Eggerthella
bb06d7d2e41f33082d52405dfdd5ae45	k__Bacteria	0.991231	78	150	b28749 NZ_FIZW01000001 Murdochiella massiliensis SIT12	+	Murdochiella massiliensis	0.33	0.33	Murdochiella
4456b0486f7a520a2bac86832e5007ce	k__Bacteria	0.992356	77.9	150	b31515 NZ_LT962671 Raoultibacter massiliensis Marseille-P2849	+	Raoultibacter massiliensis	0.32	0.32	Raoultibacter
2dcc58f14b08dbf71b45945ab41bcc21	k__Bacteria; p__Proteobacteria; c__Alphaproteobacteria; o__Sphingomonadales; f__Erythrobacteraceae	0.845081	89.8	150	b34535 NZ_RSEL01000029 Altererythrobacter rigui KCTC 42620	+	Porphyrobacter tepidarius	0.31	0.38	Porphyrobacter
a26f0a91e2008794809f5dfc1495d0b1	k__Bacteria	0.952844	83.9	150	b32416 NZ_CP017037 Dialister pneumosintes F0677	+	Dialister pneumosintes	0.31	0.45	Dialister
6c673f36806326ead9173d8c3fff26bb	k__Bacteria	0.953005	83.2	150	b32416 NZ_CP017037 Dialister pneumosintes F0677	+	Dialister pneumosintes	0.31	0.45	Dialister
2a4699405d28636ca670679b3c733cc3	k__Bacteria	0.928943	82.6	150	b32416 NZ_CP017037 Dialister pneumosintes F0677	+	Dialister pneumosintes	0.31	0.41	Dialister
af93568e5aadc464bd4f9f022f1cca7f	k__Bacteria	0.919613	74.4	150	b12598 FJ360434 Fannyhessea vaginae DSM15829	+	Fannyhessea vaginae	0.31	0.31	Fannyhessea
1aed2d14916bf3f1e440e7b7b5315c09	k__Bacteria; p__Proteobacteria; c__Alphaproteobacteria; o__Sphingomonadales; f__Erythrobacteraceae	0.845081	89.8	150	b34535 NZ_RSEL01000029 Altererythrobacter rigui KCTC 42620	+	Porphyrobacter tepidarius	0.3	0.37	Porphyrobacter
7db1fa8355d2a6cdc39982da1b20229f	k__Bacteria	0.953592	83.9	150	b32416 NZ_CP017037 Dialister pneumosintes F0677	+	Dialister pneumosintes	0.3	0.39	Dialister
dd767c72e14b9a0c1e9234d5565f6f71	k__Bacteria	0.958152	83.9	150	b32416 NZ_CP017037 Dialister pneumosintes F0677	+	Dialister pneumosintes	0.3	0.36	Dialister
018d80235a9c83d315b0a381901d97d1	k__Bacteria	0.957364	83.2	150	b32416 NZ_CP017037 Dialister pneumosintes F0677	+	Dialister pneumosintes	0.3	0.36	Dialister
181c201bf79f334933e49a524cb4a348	k__Bacteria	0.949854	83.2	150	b32416 NZ_CP017037 Dialister pneumosintes F0677	+	Dialister pneumosintes	0.3	0.44	Dialister
188784ace58ba605855468f9151c2b45	k__Bacteria	0.949854	83.2	150	b32416 NZ_CP017037 Dialister pneumosintes F0677	+	Dialister pneumosintes	0.3	0.44	Dialister
2c852dc8afb81b78462785eb5d1e27bd	k__Bacteria	0.949854	83.2	150	b32416 NZ_CP017037 Dialister pneumosintes F0677	+	Dialister pneumosintes	0.3	0.44	Dialister
80aacab1237a96766a22fdb6755cd421	k__Bacteria	0.949854	83.2	150	b32416 NZ_CP017037 Dialister pneumosintes F0677	+	Dialister pneumosintes	0.3	0.44	Dialister
ccf197b245da48312fd1e29c2abaca0f	k__Bacteria	0.957364	83.2	150	b32416 NZ_CP017037 Dialister pneumosintes F0677	+	Dialister pneumosintes	0.3	0.36	Dialister
d62c3ed30820e8cda57e44edcf706f2e	k__Bacteria	0.949854	83.2	150	b32416 NZ_CP017037 Dialister pneumosintes F0677	+	Dialister pneumosintes	0.3	0.44	Dialister
ff18ca9bd293030d3d5b2c67dcbf0d3c	k__Bacteria	0.957364	83.2	150	b32416 NZ_CP017037 Dialister pneumosintes F0677	+	Dialister pneumosintes	0.3	0.36	Dialister
4e0169a09da05addc48300ddb7a213fe	k__Bacteria; p__Firmicutes; c__Negativicutes; o__Veillonellales; f__Veillonellaceae	0.758306	80.5	150	b30236 NZ_FNHQ01000030 Megasphaera paucivorans DSM 16981	+	Anaeroglobus geminatus	0.3	0.3	Anaeroglobus
768b410d5379efe2fce4953536e83fcf	k__Bacteria; p__Firmicutes; c__Negativicutes; o__Veillonellales; f__Veillonellaceae	0.790229	80.5	150	b30236 NZ_FNHQ01000030 Megasphaera paucivorans DSM 16981	+	Anaeroglobus geminatus	0.3	0.3	Anaeroglobus
86471e8d61b76c927c741896a1707c8f	k__Bacteria; p__Firmicutes; c__Negativicutes; o__Veillonellales; f__Veillonellaceae	0.758306	80.5	150	b30236 NZ_FNHQ01000030 Megasphaera paucivorans DSM 16981	+	Anaeroglobus geminatus	0.3	0.3	Anaeroglobus
eb40b0d2e4b043cf2c8a3871c20bda17	k__Bacteria; p__Firmicutes; c__Negativicutes; o__Veillonellales; f__Veillonellaceae	0.758306	80.5	150	b30236 NZ_FNHQ01000030 Megasphaera paucivorans DSM 16981	+	Anaeroglobus geminatus	0.3	0.3	Anaeroglobus
0dd105579b6a19b6f26ee237676ae081	k__Bacteria; p__Firmicutes; c__Negativicutes; o__Veillonellales; f__Veillonellaceae	0.75805	76.4	150	b20207 AGCJ01000042 Anaeroglobus geminatus F0357	+	Anaeroglobus geminatus	0.3	0.3	Anaeroglobus
632f9d2c436793f45f3e7a0722530ebe	k__Bacteria; p__Proteobacteria; c__Betaproteobacteria; o__Burkholderiales; f__Comamonadaceae	0.726376	92.5	150	b31918 NZ_PSNY01000002 Schlegelella thermodepolymerans DSM 15344	+	Caldimonas manganoxidans	0.29	0.29	Caldimonas
f91547447ca44aaf330aa45d0ea6a8ed	k__Bacteria; p__Proteobacteria; c__Alphaproteobacteria; o__Sphingomonadales; f__Sphingomonadaceae; g__Sphingomonas	0.809864	91.9	150	b9562 CP000699 Sphingomonas wittichii RW1	+	Sphingomonas guangdongensis	0.29	0.64	Sphingomonas
e7baa7fbe28f770d42d1b5a25c754fce	k__Bacteria; p__Actinobacteria; c__Actinomycetia; o__Corynebacteriales; f__Corynebacteriaceae; g__Corynebacterium	0.977512	89.3	150	b6805 AY691244 Corynebacterium flavescens ATCC 10340	+	Corynebacterium flavescens	0.29	0.94	Corynebacterium
765d0e0cdef7556f602eb81308d6308a	k__Bacteria	0.947425	83.2	150	b32416 NZ_CP017037 Dialister pneumosintes F0677	+	Dialister pneumosintes	0.29	0.43	Dialister
8b42b21dfde60a6e8873471e91f845e9	k__Bacteria; p__Proteobacteria; c__Betaproteobacteria; o__Burkholderiales; f__Comamonadaceae	0.726376	92.5	150	b31918 NZ_PSNY01000002 Schlegelella thermodepolymerans DSM 15344	+	Caldimonas manganoxidans	0.28	0.28	Caldimonas
debe9a7dbe48cf26aa8ef7af75ff6fa1	k__Bacteria; p__Deinococcus-Thermus; c__Deinococci; o__Deinococcales; f__Deinococcaceae; g__Deinococcus	0.917436	89.9	150	b33628 NZ_CP031158 Deinococcus wulumuqiensis NEB 479	+	Deinococcus reticulitermitis	0.28	0.91	Deinococcus
017417605f2f936768b792f375e03c3f	k__Bacteria	0.998737	85.9	150	b6839 AY691278 Prevotella buccalis ATCC 35310	+	Prevotella timonensis	0.27	0.71	Prevotella
862a62104c02dfcb2cfb32c2d9092848	k__Bacteria	0.924767	82.6	150	b32416 NZ_CP017037 Dialister pneumosintes F0677	+	Dialister pneumosintes	0.27	0.35	Dialister
35f204cfa9128c7759ad111b7505d73e	k__Bacteria; p__Firmicutes; c__Negativicutes; o__Veillonellales; f__Veillonellaceae	0.923468	80.1	150	b26700 Gardnerella vaginalis N101	+	Anaeroglobus geminatus	0.27	0.27	Anaeroglobus
3ab450438306ac59d42c66469434edef	k__Bacteria; p__Proteobacteria	0.999487	90.6	150	b27390 NZ_KB898952 Thioalkalivibrio sulfidiphilus ALJ17	+	Thioalkalivibrio sulfidiphilus	0.26	0.31	Thioalkalivibrio
7ff50d7ac1fdf18de1e8e273371fac27	k__Bacteria; p__Proteobacteria	0.999487	90.6	150	b27390 NZ_KB898952 Thioalkalivibrio sulfidiphilus ALJ17	+	Thioalkalivibrio sulfidiphilus	0.26	0.31	Thioalkalivibrio
a0121ed4441d944f4482e64c3c756777	k__Bacteria	0.91761	82	150	b32416 NZ_CP017037 Dialister pneumosintes F0677	+	Dialister pneumosintes	0.26	0.36	Dialister
ae0fff370330b59f55c478972ac1f890	k__Bacteria	0.985561	79.6	150	b13679 ACNN01000005 Porphyromonas endodontalis ATCC 35406	+	Porphyromonas endodontalis	0.25	0.32	Porphyromonas
57d9fff110de607787436248d46afdd5	k__Bacteria	0.993246	67.7	150	b31904 NZ_PTJC01000006 Lewinella xylanilytica DSM 29526	+	Porphyromonas endodontalis	0.25	0.26	Porphyromonas
2bc9e24256548b89c8e3bf468748a463	k__Bacteria; p__Proteobacteria; c__Betaproteobacteria; o__Burkholderiales	0.989588	93.3	150	b35152 NZ_SNYL01000007 Tepidicella xavieri DSM 19605	+	Tepidicella xavieri	0.24	0.24	Tepidicella
4effed18f853583306b14e57865f0ac7	k__Bacteria	0.998471	78.4	150	b20206 AGCK01000164 Flavonifractor plautii ATCC 29863	+	Pseudoflavonifractor capillosus	0.24	0.24	Pseudoflavonifractor
42d5dc0cdc416e71437828ce9cb3d2f9	k__Bacteria; p__Proteobacteria	0.970792	78.3	150	b14376 CP002395 Asticcacaulis excentricus CB 48	+	Asticcacaulis excentricus	0.24	0.24	Asticcacaulis
4cd72ef7fed7179ec86fe179558640f3	k__Bacteria; p__Actinobacteria; c__Actinomycetia; o__Corynebacteriales; f__Corynebacteriaceae; g__Corynebacterium	0.941332	89.3	150	b34070 NZ_RDRE01000005 Corynebacterium gottingense DSM 103494	+	Corynebacterium afermentans	0.23	0.89	Corynebacterium
4ac8f0bd44f6b08f4e99c9eae52bea24	k__Bacteria; p__Firmicutes; c__Bacilli; o__Lactobacillales; f__Lactobacillaceae	0.967078	88.6	150	b9130 NZ_AAPZ01000002 Limosilactobacillus reuteri 100-23	+	Lactobacillus vaginalis	0.23	0.39	Limosilactobacillus
db877a8d680825298a0b992251683090	k__Bacteria; p__Proteobacteria; c__Betaproteobacteria	0.720561	85.9	150	b29974 NZ_JH605004 Sutterella parvirubra YIT 11816	+	Sutterella wadsworthensis	0.23	0.27	Sutterella
669742c1b7ffbc94f56ba50c87271a7d	k__Bacteria	0.865214	47.1	150	b27598 NZ_KB896701 Salinispora arenicola CNY260	+	Prevotella ruminicola	0.23	0.25	Prevotella
6ac7212bfef3cc5ce61a6cacb0bbe5aa	k__Bacteria; p__Proteobacteria; c__Betaproteobacteria; o__Burkholderiales; f__Comamonadaceae	0.727447	91.8	150	b31918 NZ_PSNY01000002 Schlegelella thermodepolymerans DSM 15344	+	Caldimonas manganoxidans	0.22	0.22	Caldimonas
1930d62f94a46d5ca613183a5edb4138	k__Bacteria; p__Actinobacteria; c__Actinomycetia	0.970455	89.9	150	b10712 CP000910 Renibacterium salmoninarum ATCC 33209	+	Renibacterium salmoninarum	0.22	0.22	Renibacterium
c00ea4c8af9800909a56f8e2da750a3b	k__Bacteria; p__Proteobacteria; c__Betaproteobacteria; o__Burkholderiales	0.986885	92.7	150	b35152 NZ_SNYL01000007 Tepidicella xavieri DSM 19605	+	Tepidicella xavieri	0.21	0.21	Tepidicella
7ff90ecebbc9cd051d5e2af9006ad93b	k__Bacteria	0.999622	81.2	150	b28196 AAXG02000005 Pseudoflavonifractor capillosus ATCC 29799	+	Pseudoflavonifractor capillosus	0.21	0.21	Pseudoflavonifractor
f0844f7a7ac78c60ce982c049f4af790	k__Bacteria	0.984769	81.1	150	b29201 NZ_FUWG01000004 Treponema porcinum ATCC BAA-908	+	Treponema porcinum	0.21	0.45	Treponema
7d3a5dba9fc9dfc16e6dc5766ea0972e	k__Bacteria	0.991737	80.9	150	b13606 NC_013203 Lancefieldella parvula DSM 20469	+	Lancefieldella parvula	0.21	0.24	Lancefieldella
99cd68567d963e580d54e4c70246000b	k__Bacteria; p__Proteobacteria	0.927193	80	150	b33432 NZ_QGHC01000007 Fulvimonas soli DSM 14263	+	Steroidobacter cummioxidans	0.21	0.21	Steroidobacter
832a83f28830fa64cf356c5bc4f0beed	Unassigned	0.874672	62.9	150	b29217 NZ_FUXD01000070 Megasphaera cerevisiae DSM 20462	+	Veillonella denticariosi	0.21	0.22	Veillonella
c138a66d30fc3c54966a3ac3d5801cd0	k__Bacteria; p__Proteobacteria	0.733905	87.2	150	b15898 ADEG01000062 Prevotella buccalis ATCC 35310	+	Prevotella maculosa	0.2	0.55	Prevotella
9b7a0ca2ea983203d6b840637d38919c	k__Bacteria; p__Proteobacteria; c__Betaproteobacteria	0.700562	86.6	150	b34343 LC388670 Sutterella stercoricanis JCM 32441	+	Sutterella stercoricanis	0.2	0.22	Sutterella
24b49ab67e795c28b37092c1d8b3c866	k__Bacteria	0.810842	84	150	b28603 NZ_LT635475 Ezakiella massiliensis Marseille-P2951	+	Ezakiella massiliensis	0.2	0.26	Ezakiella
4b34d7035e98df1dc0a128d67a2b69f6	k__Bacteria; p__Actinobacteria	0.734789	83.2	150	b34192 NZ_QICB01000007 Slackia faecicanis DSM 17537	+	Slackia faecicanis	0.2	0.21	Slackia
00b7fc7ba12d1b2de10adb1b7d4939f4	k__Bacteria	0.999072	87.2	150	b15898 ADEG01000062 Prevotella buccalis ATCC 35310	+	Prevotella dentasini	0.19	0.56	Prevotella
f68a855ed69d433aad568020f1c0adeb	k__Bacteria	0.999072	87.2	150	b15898 ADEG01000062 Prevotella buccalis ATCC 35310	+	Prevotella dentasini	0.19	0.56	Prevotella
59cf606fa412a0edd744b7547290b2d3	k__Bacteria; p__Proteobacteria	0.994322	86.6	150	b4789 NC_004463 Bradyrhizobium japonicum USDA110	+	Bradyrhizobium ottawaense	0.19	0.28	Bradyrhizobium
3e4a288272cc384b2ca60f7b2e1e57bf	k__Bacteria	0.80716	83.3	150	b28603 NZ_LT635475 Ezakiella massiliensis Marseille-P2951	+	Peptoniphilus phoceensis	0.19	0.23	Peptoniphilus
cf7aee38f512b108c4e188af3c9a787c	k__Bacteria; p__Firmicutes; c__Bacilli; o__Lactobacillales; f__Lactobacillaceae	0.916226	79.9	150	b14562 GG698804 Limosilactobacillus coleohominis 101-4-CHN	+	Lactobacillus gastricus	0.19	0.35	Limosilactobacillus
f31264e5c79b703fea9ba28635c2ac2a	k__Bacteria; p__Actinobacteria; c__Actinomycetia	0.784707	54.2	150	b31617 PKHP01000001 Corynebacterium coyleae UMB0989	-	Labedella gwakjiensis	0.19	0.19	Labedella
a048ddfa71fb230a91f73a9b2ba00d00	k__Bacteria	0.986792	81.6	150	b29135 NZ_LT707417 Peptoniphilus urinimassiliensis Marseille-P3195	+	Gallicola barnesae	0.18	0.18	Gallicola
0ba83d3a8773f0d35cbb1983dca097e8	k__Bacteria	0.985541	81	150	b29135 NZ_LT707417 Peptoniphilus urinimassiliensis Marseille-P3195	+	Gallicola barnesae	0.18	0.18	Gallicola
1a4cfb0757fd8432388815e0ffedbf27	k__Bacteria; p__Proteobacteria; c__Betaproteobacteria; o__Burkholderiales	0.985027	91.9	150	b35879 NZ_SIXI01000003 Aquabacterium lacunae KMB7 LMG 30924	+	Ramlibacter tataouinensis	0.17	0.25	Ramlibacter
903c0a1eabf7f31bdb6ca065dce73414	k__Bacteria; p__Actinobacteria; c__Actinomycetia; o__Corynebacteriales; f__Corynebacteriaceae; g__Corynebacterium	0.747836	88.6	150	b34477 RBLQ01000008 Corynebacterium genitalium HSID17239	+	Corynebacterium afermentans	0.17	0.87	Corynebacterium
045c86e49ee1642a21bc4f20508b71f5	k__Bacteria; p__Proteobacteria; c__Betaproteobacteria; o__Burkholderiales	0.802039	81.4	150	b12458 CU633749 Cupriavidus taiwanensis LMG 19424	+	Sutterella megalosphaeroides	0.17	0.25	Sutterella
91e0ba6450dbd7e973c2991fc67d3691	k__Bacteria; p__Actinobacteria; c__Actinomycetia; o__Corynebacteriales; f__Nocardiaceae; g__Rhodococcus	0.796841	80.5	150	b15802 CP000431 Rhodococcus jostii RHA1	+	Bifidobacterium leontopitheci	0.17	0.33	Bifidobacterium
03dff6a4ba14210d29427bf4be7a1c09	k__Bacteria; p__Firmicutes; c__Bacilli; o__Lactobacillales; f__Lactobacillaceae	0.926418	80.5	150	b14562 GG698804 Limosilactobacillus coleohominis 101-4-CHN	+	Lactobacillus coleohominis	0.17	0.39	Limosilactobacillus
91662bba5f42019bf7a9aeca6233d9c1	k__Bacteria	0.965803	78.5	150	b31327 NZ_OCTQ01000001 Miniphocibacter massiliensis Marseille-P4678	+	Peptoniphilus urinimassiliensis	0.17	0.23	Peptoniphilus
a854170c318423022a57b1ac884f3533	k__Bacteria	0.986129	77.3	150	b28749 NZ_FIZW01000001 Murdochiella massiliensis SIT12	+	Murdochiella massiliensis	0.17	0.26	Murdochiella
8a1a7ac2a5a56dfe98bf40862a1b4749	k__Bacteria	0.948907	57.4	150	b33874 NZ_AP014608 Blattabacterium cuenoti STAT	+	Geotoga petraea	0.17	0.17	Geotoga
c2214ecb64ebb7c011ee42295b5b0743	k__Bacteria	0.831894	36.7	150	b15328 NC_013385 Ammonifex degensii KC4 DSM 10501	+	Tisochrysis lutea	0.17	0.17	Tisochrysis
cc016a6a93ded8cc694a28d8b3d825cc	k__Bacteria	0.823691	35.2	150	b15328 NC_013385 Ammonifex degensii KC4 DSM 10501	+	Tisochrysis lutea	0.17	0.17	Tisochrysis
c3711499ac4f500c1bc543749861ce86	k__Bacteria; p__Proteobacteria; c__Betaproteobacteria; o__Burkholderiales	0.985408	91.9	150	b35879 NZ_SIXI01000003 Aquabacterium lacunae KMB7 LMG 30924	+	Ramlibacter tataouinensis	0.16	0.24	Ramlibacter
2d563d25f6261251e278703df15ded6b	k__Bacteria; p__Firmicutes; c__Bacilli; o__Lactobacillales; f__Lactobacillaceae; g__Limosilactobacillus	0.705982	89.9	150	b9130 NZ_AAPZ01000002 Limosilactobacillus reuteri 100-23	+	Lactobacillus reuteri	0.16	0.36	Limosilactobacillus
fb945bc66fab3879d4fcec02971e760c	k__Bacteria	0.985541	81	150	b29135 NZ_LT707417 Peptoniphilus urinimassiliensis Marseille-P3195	+	Gallicola barnesae	0.16	0.16	Gallicola
4180b615c7e59f34556d83202ebdb5ec	k__Bacteria; p__Firmicutes	0.843069	57.8	150	b18145 CP002330 Caldicellulosiruptor kronotskyensis 2002 DSM 18902	+	Tepidimicrobium xylanilyticum	0.16	0.16	Tepidimicrobium
a83ab9910b9c081ffa52f0629b6400e9	Unassigned	0.892504	42.6	150	b27153 KJ939992 Candidatus Phytoplasma ulmi Flavescence doree phytoplasma (FD)	+	Candidatus Phytoplasma ulmi	0.16	0.16	Candidatus Phytoplasma
b8f9dc83917c3b84e6b6c2f68e0f3707	Unassigned	0.776462	39.1	150	b33098 NZ_QLMC01000002 Larkinella arboricola DSM 21851	+	Treponema caldarium	0.16	0.16	Treponema
b03d3578fbe0d668da5336c17968b1dd	k__Bacteria	0.982051	82.3	150	b29135 NZ_LT707417 Peptoniphilus urinimassiliensis Marseille-P3195	+	Gallicola barnesae	0.15	0.15	Gallicola
2de427a7adca5cf64ffc3eee4feba829	k__Bacteria	0.856926	48.8	150	b27829 NC_022261 Nannochloropsis salina strain CCMP537	-	Microchloropsis salina	0.15	0.15	Microchloropsis
f38925b7562269f4d8528b4db91872f0	k__Bacteria	0.925277	47.7	150	b32038 CP022344 Chromobacterium vaccinii XC0014	-	Drosophila pseudoobscura	0.15	0.15	Sophophora
cd6e9420a1749db9072aa38a17c361d9	k__Bacteria	0.924435	42.9	150	b34685 NZ_RKRE01000001 Thermodesulfitimonas autotrophica DSM 102936	-	Rhizobium loessense	0.15	0.17	Rhizobium
0156a23d45bee669ca62b7f4675bf1c4	k__Bacteria	0.88374	37.8	150	b7619 XM_758608 Theileria parva Muguga	-	Theileria parva	0.15	0.15	Theileria
5d2b97b6476944ddbf98cceb83967f1c	k__Bacteria; p__Actinobacteria; c__Actinomycetia; o__Corynebacteriales; f__Corynebacteriaceae; g__Corynebacterium	0.745201	89.3	150	b30897 NZ_FNRU01000002 Corynebacterium coyleae DSM 44184	+	Corynebacterium afermentans	0.14	0.9	Corynebacterium
92db79b815f721b339f945adef8d858f	k__Bacteria	0.981383	79.9	150	b6793 AY691232 Clostridium leptum ATCC 29065	+	Acetanaerobacterium elongatum	0.14	0.14	Acetanaerobacterium
bae2920a44f0a76f4743f5eee44583ff	Unassigned	0.905456	52.8	150	b33730 NZ_FQUW01000011 Desulfofundulus australicus DSM 11792	-	Anaerostipes caccae	0.14	0.14	Anaerostipes
d7c8178c43929eba4705e368754da130	k__Bacteria	0.91945	47.3	150	b19467 AFUC01000015 Streptococcus parasanguinis SK236	-	Drosophila pseudoobscura	0.14	0.15	Sophophora
feeece1bada9e2c5b4d6995a2ce82c71	k__Bacteria	0.903024	45.8	150	b18377 CP002444 Thermovibrio ammonificans HB-1	+	Entamoeba terrapinae	0.14	0.14	Entamoeba
2927608029dd7defb528e987ed471caf	k__Bacteria	0.900719	45.7	150	b18377 CP002444 Thermovibrio ammonificans HB-1	+	Entamoeba terrapinae	0.14	0.14	Entamoeba
6520bf5d25ba20cd7b3f4c3ab4324581	Unassigned	0.844946	36.2	150	b27841 AVSS01000012 Pantoea dispersa EGD-AAK13	-	Ogataea angusta	0.14	0.14	Ogataea
d7716609071ca0bdfef9f1efc8641aa4	k__Bacteria; p__Actinobacteria; c__Actinomycetia; o__Corynebacteriales; f__Corynebacteriaceae; g__Corynebacterium	0.950481	87.2	150	b17532 NC_015673 Corynebacterium resistens DSM 45100	+	Corynebacterium nuruki	0.13	0.76	Corynebacterium
cf5fcfa0af71e3b183ca5856ac188e9a	k__Bacteria; p__Actinobacteria; c__Actinomycetia; o__Corynebacteriales	0.738486	80.8	150	b35809 NZ_CP026948 Corynebacterium liangguodongii strain 2184 DSM 106203	+	Corynebacterium afermentans	0.13	0.46	Corynebacterium
7f535d0affd83bb8e576cfcbd130fd40	k__Bacteria; p__Actinobacteria; c__Actinomycetia; o__Corynebacteriales; f__Nocardiaceae; g__Rhodococcus	0.806515	79.9	150	b15802 CP000431 Rhodococcus jostii RHA1	+	Rhodococcus jostii	0.13	0.13	Rhodococcus
ddcdae45e4634833a9045807367dfe4a	k__Bacteria	0.983213	77.3	150	b5838 AY691308 Thermoanaerobacter thermocopriae ATCC 51646	+	Tepidimicrobium xylanilyticum	0.13	0.13	Tepidimicrobium
da2ccc4135f8f03f8d31b4b2bc4a0783	k__Bacteria; p__Actinobacteria; c__Actinomycetia	0.912005	72.5	150	b1262 AY263150 Renibacterium salmoninarum ATCC 33739	+	Arthrobacter zhaoguopingii	0.13	0.46	Arthrobacter
82fa55d3db1f20c37c38bdccf3b49143	k__Bacteria	0.975262	62.2	150	b31729 NZ_POWF01000002 Hanstruepera neustonica JCM19743	+	Murdochiella massiliensis	0.13	0.16	Murdochiella
e8a289514282afb4a47a4cc7d1548ed9	k__Bacteria	0.962712	57.4	150	b35583 NZ_RLII01000024 Acetivibrio mesophilus N2K1 DSM 107956	+	Acetivibrio mesophilus	0.13	0.13	Acetivibrio
52fa083075fb9ecb0fc90abdb50274d5	k__Bacteria	0.708046	51.2	150	b34381 RXIO01000062 Ancylobacter aquaticus UV5	+	Dehalogenimonas lykanthroporepellens	0.13	0.13	Dehalogenimonas
ab6c07d0ed61f52309f63f0df4e00f5e	k__Bacteria	0.86814	44.8	150	b34331 NZ_RBED01000101 Arthrobacter oryzae TNB02	+	Sneathia amnii	0.13	0.14	Sneathia
02f8ba04f59490fd533a5a5a067107e6	k__Bacteria	0.935741	42.2	150	b29219 NZ_FUYF01000004 Gemmiger formicilis ATCC 27749	-	Ostreococcus tauri	0.13	0.13	Ostreococcus
5b1e3080743c60435bfb1bd26ef2caa6	k__Bacteria	0.902701	40.4	150	b33957 REFJ01000004 Umboniibacter marinipuniceus DSM 25080	+	Methanoculleus bourgensis	0.13	0.13	Methanoculleus
4fc905a223a3fc56097e9258e3224c0c	k__Bacteria	0.914239	37.3	150	b8461 CP000544 Halorhodospira halophila SL1	-	Drosophila pseudoobscura	0.13	0.13	Sophophora
9fca07dbd804f43daccffff349cf8744	k__Bacteria; p__Proteobacteria; c__Betaproteobacteria; o__Burkholderiales; f__Oxalobacteraceae; g__Duganella	0.860466	92.7	150	b31307 PDOC01000027 Massilia eurypsychrophila JCM 30074	+	Duganella lactea	0.12	0.39	Duganella
53c7d7bbdcbdebc51ecb78f34b5f7158	k__Bacteria; p__Proteobacteria; c__Betaproteobacteria; o__Burkholderiales	0.88396	92.6	150	b31307 PDOC01000027 Massilia eurypsychrophila JCM 30074	+	Massilia psychrophila	0.12	0.31	Massilia
b945bc579e147ee91ab23e34e75ac0d5	k__Bacteria; p__Actinobacteria; c__Actinomycetia	0.999186	88.6	150	b31338 NZ_CP014761 Leifsonia xyli SE134	+	Isoptericola variabilis	0.12	0.12	Isoptericola
3e38875b90c918ce4d259206588ff9af	k__Bacteria; p__Actinobacteria; c__Actinomycetia	0.914662	82.6	150	b1262 AY263150 Renibacterium salmoninarum ATCC 33739	+	Arthrobacter zhaoguopingii	0.12	0.34	Arthrobacter
2b7baa8852d46659aff2115e74606072	k__Bacteria; p__Actinobacteria; c__Actinomycetia; o__Corynebacteriales; f__Nocardiaceae	0.705145	79.5	150	b15802 CP000431 Rhodococcus jostii RHA1	+	Rhodococcus jostii	0.12	0.12	Rhodococcus
ac57bb077986435ecef432c32ef78857	k__Bacteria	0.938054	71.4	150	b20047 AB675484 Xylanibacter oryzae JCM 13649	+	Prevotella oryzae	0.12	0.14	Prevotella
f5c5916f8b0164b8ab4275e95d64c917	k__Bacteria	0.938054	71.4	150	b20047 AB675484 Xylanibacter oryzae JCM 13649	+	Prevotella oryzae	0.12	0.14	Prevotella
dab41b5f9b08dc8d37e7979f08da47e4	k__Bacteria	0.970797	58.4	150	b35230 NZ_SCFR01000003 Helcococcus ovis KG-37	+	Gottschalkia acidurici	0.12	0.12	Gottschalkia
65037ab980dfded3607cc51a798f0eba	k__Bacteria	0.954092	52.8	150	b20130 BAEI01000061 Gordonia polyisoprenivorans NBRC 16320	-	Ophiostoma novo-ulmi	0.12	0.12	Ophiostoma
cc4620461161711d15fc10158365fa33	k__Bacteria	0.915283	45.1	150	b28507 CP006571 Chlamydia avium 10DC88 DSM 27005	-	Dicyema japonicum	0.12	0.12	Dicyema
979b4015e069cd33940f78ebcded009e	k__Bacteria	0.936909	40.1	150	b17532 NC_015673 Corynebacterium resistens DSM 45100	+	Paratrimastix pyriformis	0.12	0.12	Paratrimastix
786c183a4aae41771ec0490cb08d4a38	k__Bacteria	0.90389	29.6	150	b32004 NZ_PXOH01000076 Aphanothece hegewaldii CCALA 016	-	Desulfobacca acetoxidans	0.12	0.12	Desulfobacca
b3b40be27bcd316044b83b1025ece04a	k__Bacteria; p__Actinobacteria; c__Actinomycetia; o__Corynebacteriales; f__Corynebacteriaceae; g__Corynebacterium	0.897717	84.3	150	b17491 ACLJ02000001 Corynebacterium genitalium ATCC 33030	+	Corynebacterium nuruki	0.11	0.63	Corynebacterium
266ae04dd5d57fff2783a713f7a1c9b7	k__Bacteria	0.998471	81.3	150	b15898 ADEG01000062 Prevotella buccalis ATCC 35310	+	Anaeroglobus geminatus	0.11	0.11	Anaeroglobus
fbaf3a4da7e416317b91d2c04c43f52f	k__Bacteria; p__Proteobacteria; c__Alphaproteobacteria; o__Sphingomonadales; f__Sphingomonadaceae	0.745801	80.9	150	b20075 AGFM01000018 Novosphingobium pentaromativorans US6-1 DSM 17173	+	Sphingomonas edaphi	0.11	0.12	Sphingomonas
acfc8a00351146c5adae44785b6aab48	k__Bacteria	0.976979	76.5	150	b31327 NZ_OCTQ01000001 Miniphocibacter massiliensis Marseille-P4678	+	Peptoniphilus ivorii	0.11	0.15	Peptoniphilus
e49d0fef5b7c8f2320c44fd23c6ddc38	k__Bacteria; p__Firmicutes; c__Clostridia; o__Eubacteriales; f__Lachnospiraceae	0.889803	74.9	150	b5839 AY691309 Blautia producta ATCC 27340	+	Blautia coccoides	0.11	0.22	Blautia
4c17d75f67e0d9b37a0507994b6da6a7	k__Bacteria	0.950786	73.5	150	b19908 Clostridium stercorarium subsp. stercorarium DSM 8532	+	Chlorobium chlorochromatii	0.11	0.11	Chlorobium
c4800d8e47a80d7e20ae12caa0b99896	k__Bacteria	0.988212	52.1	150	b17649 AB547574 Porphyromonas cangingivalis JCM 15983	+	Belliella pelovolcani	0.11	0.11	Belliella
7c938cb3f02b6a1213f41cb5255e3bb7	Unassigned	0.863511	49.2	150	b21517 NZ_AJKI01000063 Marinilabilia salmonicolor JCM 21150	-	[Eubacterium] nodatum	0.11	0.11	Clostridiales Family XIII. Incertae Sedis
29fb2b3673160879e587a705f5e21120	k__Bacteria	0.960071	45.4	150	b28040 NZ_ASSJ01000001 Rubidibacter lacunae KORDI 51-2 KCTC 40015	+	Acetohalobium arabaticum	0.11	0.11	Acetohalobium
ae97ec5bc5e14544921cd33632e89103	k__Bacteria	0.870459	44.6	150	b20075 AGFM01000018 Novosphingobium pentaromativorans US6-1 DSM 17173	+	Bigelowiella natans	0.11	0.11	Bigelowiella
4e81ef979f8cdbe4a190bc4fe2671955	Unassigned	0.911732	44.2	150	b33473 NZ_LT546166 Mycolicibacter icosiumassiliensis 8WA6	-	Acholeplasma brassicae	0.11	0.11	Acholeplasma
17ecac162fc44b4667045ac22fc96bed	Unassigned	0.837597	44	150	b33657 UGHC01000001 Grimontia hollisae NCTC11641	-	Absicoccus porci	0.11	0.11	Absicoccus
468280c29102e1f3acaeb7e8a98b6f1d	Unassigned	0.906032	44	150	b10799 NZ_ABJS01000012 Rhizobium leguminosarum bv. trifolii WSM1325	+	Mariniphaga sediminis	0.11	0.11	Mariniphaga
dc86509fc714266a6782236ee2d30f84	k__Bacteria	0.918345	43	150	b3790 X55394 Methylosinus trichosporium OB3b	+	Ostreococcus tauri	0.11	0.11	Ostreococcus
bd605b585852231eb455feff4c6cd3d4	k__Bacteria	0.905919	42.5	150	b20016 CP003108 Desulfosporosinus orientis DSM 765	-	Grateloupia taiwanensis	0.11	0.17	Grateloupia
727f4d8f548048f4cb6b065c1b2a4844	Unassigned	0.843177	40.3	150	b27893 NZ_ANNJ01000012 Campylobacter concisus UNSW2	+	Microchloropsis salina	0.11	0.11	Microchloropsis
2bdd9ecec2c8b7d73529a16cd74f7805	Unassigned	0.859272	38.9	150	b28194 AZKM01000009 Eubacterium nodatum ATCC 33099	-	[Eubacterium] nodatum	0.11	0.11	Clostridiales Family XIII. Incertae Sedis
40a486e03efa37295885c99645600f62	k__Bacteria	0.891969	37.2	150	b4999 NC_005071 Prochlorococcus marinus strain MIT 9313	-	Candidatus Kryptobacter tengchongensis	0.11	0.11	Candidatus Kryptobacter
7e8f4e712d2e3fa95817e6c3cd64f1a1	k__Bacteria	0.943162	34.5	150	b26996 NZ_JH976440 Amphibacillus jilinensis Y1	-	Caenorhabditis remanei	0.11	0.11	Caenorhabditis
cf2af07c407cfd51c62c932edc7e24fa	k__Bacteria; p__Proteobacteria; c__Betaproteobacteria; o__Burkholderiales	0.865161	91.9	150	b31307 PDOC01000027 Massilia eurypsychrophila JCM 30074	+	Duganella lactea	0.1	0.19	Duganella
6a02bbc4bd1979a379e2a6e0803c3971	k__Bacteria	0.987039	79.2	150	b13679 ACNN01000005 Porphyromonas endodontalis ATCC 35406	+	Porphyromonas loveana	0.1	0.24	Porphyromonas
34afd5e7dc4ea35f4c2e21a019e16751	k__Bacteria	0.962304	75.5	150	b34302 NZ_MCIB01000039 Thermohalobacter berrensis CTT3	+	Thermohalobacter berrensis	0.1	0.1	Thermohalobacter
b2734f67a7b012a613e64f402ef0c5b6	k__Bacteria; p__Proteobacteria	0.991481	68.5	150	b34341 LC388667 Mesosutterella multiformis 4NBBH2	+	Aromatoleum tolulyticum	0.1	0.14	Aromatoleum
d343b344b31e6031269bee1133d7a8e2	k__Bacteria	0.953821	58	150	b35230 NZ_SCFR01000003 Helcococcus ovis KG-37	+	Hungateiclostridium aldrichii	0.1	0.14	Hungateiclostridium
975b7b6ca211e7e4a0e502cbf7b1903e	k__Bacteria	0.883592	55.2	150	b28195 ABVP01000021 Proteus penneri ATCC 35198	+	Marinomonas alcarazii	0.1	0.1	Marinomonas
5051dfdaf08465db3b103f921d5fb6cd	Unassigned	0.839352	50.3	150	b21517 NZ_AJKI01000063 Marinilabilia salmonicolor JCM 21150	-	[Eubacterium] nodatum	0.1	0.1	Clostridiales Family XIII. Incertae Sedis
7c2da5c95de0cec033af24c431ff9b9d	Unassigned	0.839352	50.3	150	b21517 NZ_AJKI01000063 Marinilabilia salmonicolor JCM 21150	-	[Eubacterium] nodatum	0.1	0.1	Clostridiales Family XIII. Incertae Sedis
0a221800c3900c93e8860d4d277cd1c9	k__Bacteria	0.898619	49.2	150	b19076 CP002790 Corynebacterium ulcerans 809	+	Microchloropsis salina	0.1	0.1	Microchloropsis
6cbdb8c267112a815670013c59f425a3	Unassigned	0.96668	46.2	150	b32379 LVXG01000078 Niastella yeongjuensis DSM 17621	+	Methylibium petroleiphilum	0.1	0.1	Methylibium
7f6b30d5a84edb082a9c5e60c8614e39	Unassigned	0.96668	46.2	150	b32379 LVXG01000078 Niastella yeongjuensis DSM 17621	+	Methylibium petroleiphilum	0.1	0.1	Methylibium
241aebb74164ce8be30b1e7405a97ed4	k__Bacteria	0.949919	45.9	150	b34850 NZ_SMBZ01000020 Sphingobacterium alimentarium DSM 22362	-	Caenorhabditis remanei	0.1	0.1	Caenorhabditis
9c38b161bf4db6b2f89d8f0029152086	k__Bacteria	0.949919	45.9	150	b34850 NZ_SMBZ01000020 Sphingobacterium alimentarium DSM 22362	-	Caenorhabditis remanei	0.1	0.1	Caenorhabditis
16c9cda5cd72b0b64a6f9c0b3dd8f330	k__Bacteria	0.942922	45.8	150	b14348 NZ_ABYA01000239 Streptomyces ghanaensis ATCC 14672	+	Talaromyces stipitatus	0.1	0.1	Talaromyces
809697daae2e0a7005b5ddb7cd368658	k__Bacteria	0.899843	45.7	150	b21143 NC_017861 Prevotella intermedia 17	+	Aedes aegypti	0.1	0.1	Stegomyia
d59e8912912e287e35a90841dbe6bac5	k__Bacteria	0.896954	44.9	150	b34828 NZ_CAAAIP010000009 Legionella tucsonensis 1087-AZ-H	+	Legionella tucsonensis	0.1	0.1	Legionella
dddbcbaccb2494ff7b10ac141e81a82f	Unassigned	0.825304	44.7	150	b6853 AY691292 Rikenella microfusus ATCC 29728	+	Hydrogenobacter thermophilus	0.1	0.1	Hydrogenobacter
3f70f69d045bc8bf1e42429b21aa3cbe	k__Bacteria	0.881026	43.8	150	b5086 AB074461 Candidatus Neoehrlichia mikurensis IS58	+	Apibacter adventoris	0.1	0.1	Apibacter
a47bf62b4d2f634afcf731e52af92afb	Unassigned	0.912594	42.9	150	b28507 CP006571 Chlamydia avium 10DC88 DSM 27005	-	Dicyema japonicum	0.1	0.1	Dicyema
555b4e719783c9008bd8d785936e8583	Unassigned	0.866901	42.4	150	b34641 QZMU01000001 Thiohalobacter thiocyanaticus Hrh1	-	Microsporum canis	0.1	0.1	Microsporum
0f38988714fb623b68a21a7eee7754ac	k__Bacteria	0.865186	42	150	b32986 NC_037999 Attheya longicornis chloroplast	-	Attheya longicornis	0.1	0.1	Attheya
63de88063aebbd21dcde59c3041eb0dc	Unassigned	0.871467	41.5	150	b6850 AY691289 Prevotella veroralis ATCC 33779	+	Populus trichocarpa	0.1	0.1	Populus
9abce0a86afefb19ae5ebf58476d8c0f	Unassigned	0.91007	41.3	150	b28507 CP006571 Chlamydia avium 10DC88 DSM 27005	-	Dicyema japonicum	0.1	0.1	Dicyema
fd206b29ebf3fb7e24521bae6e2455c4	Unassigned	0.91007	41.3	150	b28507 CP006571 Chlamydia avium 10DC88 DSM 27005	-	Dicyema japonicum	0.1	0.1	Dicyema
b71aab73a3c91ce4a1025d734554d21a	k__Bacteria	0.907664	39.8	150	b20129 BAEI01000001 Gordonia polyisoprenivorans NBRC 16320	-	Candidatus Endolissoclinum faulkneri	0.1	0.1	Candidatus Endolissoclinum
44e930360793a192ae126e3087421b39	k__Bacteria	0.943054	38.7	150	b33120 NZ_QKZU01000029 Algoriphagus ratkowskyi DSM 22686	+	Symbiodinium microadriaticum	0.1	0.1	Symbiodinium
7aec3f8d14e148c4639384248fec827f	k__Bacteria	0.895651	38.7	150	b20016 CP003108 Desulfosporosinus orientis DSM 765	-	Grateloupia taiwanensis	0.1	0.18	Grateloupia
f6ff38a5224da46bea79fde62c785e47	k__Bacteria	0.957268	38.2	150	b27833 AWSU01000336 Clostridium symbiosum ATCC 14940	+	Marinovum algicola	0.1	0.1	Marinovum
bf7d01015b171994eac44b0e198b6bc1	Unassigned	0.927442	38.2	150	b3444 AY123728 Streptococcus pluranimalium ATCC 700864	-	Alkalispirochaeta odontotermitis	0.1	0.1	Alkalispirochaeta
4bd07608c468fa8647d1c7b0df1798c6	k__Bacteria	0.921281	38	150	b28701 FTPS01000001 Pontibaca methylaminivorans DSM 21219	-	Glycine max	0.1	0.1	Glycine subgen. Soja
b55588879cd3b6c3306c04a1558d3a29	Unassigned	0.887721	36.2	150	b33718 NZ_QPGK01000010 Brachybacterium alimentarium 962_10	-	Cryobacterium breve	0.1	0.11	Cryobacterium
71c44f4f0a54511567cb788cbaea621c	k__Bacteria	0.896381	36.1	150	b34049 NZ_RBXO01000001 Saccharothrix australiensis DSM 43800	-	Heterocephalus glaber	0.1	0.1	Heterocephalus
c5c8588691f8e22251523a87904646d0	k__Bacteria	0.920227	35.8	150	b18662 AEXN01000014 Anaerococcus hydrogenalis ACS-025-V-Sch4	-	Heterocephalus glaber	0.1	0.1	Heterocephalus
3b9137d13fa005942743acceaf92e4ba	k__Bacteria	0.901121	35	150	b29397 NZ_FOFI01000001 Chryseobacterium halperniae DSM 19921	+	Osmundaria fimbriata	0.1	0.1	Osmundaria
19fcb7dea5332a8e2914abda37db307b	Unassigned	0.721485	34.8	150	b30620 NDFL01000009 Staphylococcus saccharolyticus OG2-2	+	Methanosarcina acetivorans	0.1	0.1	Methanosarcina
592f8b61b315b2b5882fa5a1338603e9	Unassigned	0.827584	33.4	150	b20169 AGUD01000224 Patulibacter medicamentivorans I11	-	Maylandia zebra	0.1	0.1	Maylandia
f9dec95c8e4c11c792cdf71beeb0d478	Unassigned	0.827584	33.4	150	b20169 AGUD01000224 Patulibacter medicamentivorans I11	-	Maylandia zebra	0.1	0.1	Maylandia
afbd6368eeeccfc2b43caabfb7a7f0a6	k__Bacteria	0.90389	29.6	150	b32004 NZ_PXOH01000076 Aphanothece hegewaldii CCALA 016	-	Desulfobacca acetoxidans	0.1	0.1	Desulfobacca
f38733b4d715161d96b9afa9bd22badd	k__Bacteria; p__Actinobacteria; c__Actinomycetia; o__Micrococcales; f__Brevibacteriaceae; g__Brevibacterium	0.731717	79.9	150	b31604 FXZE01000006 Brevibacterium antiquum P10	+	Corynebacterium macginleyi	0.09	0.16	Corynebacterium
60799843c81021960e705689f42e3c72	k__Bacteria	0.965214	79	150	b31515 NZ_LT962671 Raoultibacter massiliensis Marseille-P2849	+	Raoultibacter massiliensis	0.09	0.09	Raoultibacter
6d9e72262cdf1de3ae1b65c4ed21d985	k__Bacteria	0.974741	68.9	150	b34537 NZ_QDIE01000014 Actinotignum sanguinis DSM 26039	+	Actinotignum sanguinis	0.09	0.09	Actinotignum
de6551b2308363a1692b51a781a2a3f0	k__Bacteria	0.845717	51.2	150	b26367 NZ_AMBZ01000001 Paenibacillus alvei DSM 29	+	Helicobacter pametensis	0.09	0.09	Helicobacter
57ad105a50e6912897894c882ab9727a	k__Bacteria	0.965939	50.7	150	b20423 NZ_ADLT01000066 Dialister succinatiphilus YIT 11850 YIT 11850	-	Allisonella histaminiformans	0.09	0.09	Allisonella
a937a34527b6a94c2feab3d5bb0d39a9	Unassigned	0.839352	50.3	150	b21517 NZ_AJKI01000063 Marinilabilia salmonicolor JCM 21150	-	[Eubacterium] nodatum	0.09	0.09	Clostridiales Family XIII. Incertae Sedis
0a09cb7e86f39f3d40795fc6392dd1fe	k__Bacteria	0.957806	49.3	150	b20423 NZ_ADLT01000066 Dialister succinatiphilus YIT 11850 YIT 11850	-	Allisonella histaminiformans	0.09	0.09	Allisonella
abcf95ce55a7cb6f7577125fe469a241	Unassigned	0.86203	47.1	150	b10654 XM_001701061 Chlamydomonas reinhardtii CC-503 cw92 mt+	+	Theileria annulata	0.09	0.11	Theileria
a405de594db6edcbbf0b23779dccc286	Unassigned	0.850215	46.6	150	b6853 AY691292 Rikenella microfusus ATCC 29728	+	Hydrogenobacter thermophilus	0.09	0.09	Hydrogenobacter
9250b7fa0ec7cc34c35ed462028e8878	k__Bacteria	0.919788	46.4	150	b35833 NZ_BKZW01000001 Dictyobacter vulcani W12 NBRC 113551	-	Dictyobacter vulcani	0.09	0.09	Dictyobacter
82a901c04c7788095099cdab995d86e1	k__Bacteria	0.913365	46.3	150	b34839 NZ_SLXQ01000005 Tamaricihabitans halophyticus DSM 45765	-	Legionella parisiensis	0.09	0.09	Legionella
c126b4fb00fc389633c92a63b942543d	Unassigned	0.889563	46.1	150	b27629 NZ_KB900614 Salinispora pacifica DSM 45549	-	Amedibacillus dolichus	0.09	0.09	Amedibacillus
ed02062bf2b9f220444692636cb17114	Unassigned	0.889563	46.1	150	b27629 NZ_KB900614 Salinispora pacifica DSM 45549	-	Amedibacillus dolichus	0.09	0.09	Amedibacillus
d25ff392e5020171ffae687ef3f0632f	Unassigned	0.847807	45.8	150	b20169 AGUD01000224 Patulibacter medicamentivorans I11	-	Maylandia zebra	0.09	0.09	Maylandia
6d3e9d43c92ea9ffc61fda02d60822f0	k__Bacteria	0.912587	45.4	150	b34466 NZ_MQSV01000003 Actinomyces liubingyangii VUL4_2	+	Mageeibacillus indolicus	0.09	0.09	Mageeibacillus
2cd8ccec6a85292d5b92a8b4969e68ee	k__Bacteria	0.919784	45.2	150	b10799 NZ_ABJS01000012 Rhizobium leguminosarum bv. trifolii WSM1325	+	Mariniphaga sediminis	0.09	0.09	Mariniphaga
2829aa63a3127c8328751fa659ce4c4b	k__Bacteria	0.927867	44.8	150	b7370 AJ716076 Botryotinia ficariarum CBS176.63	-	Sclerotinia sclerotiorum	0.09	0.09	Sclerotinia
1922450b762a7490ee151d0b9bec2efc	k__Bacteria	0.887148	44.3	150	b35516 NZ_BJDM01000002 Paucilactobacillus kaifaensis strain 778-3	+	Fervidobacterium changbaicum	0.09	0.11	Fervidobacterium
d17897993514e95b6f9b9416c260187f	k__Bacteria	0.900891	44	150	b20408 ADLP01000011 Clostridium perfringens WAL-14572	-	Collinsella tanakaei	0.09	0.09	Collinsella
cdcfe1ba230e71e77207525a780735e2	Unassigned	0.723584	43.9	150	b20064 AGBW01002012 Danaus plexippus F-2	+	Rhizosolenia fallax	0.09	0.09	Rhizosolenia
1876b8b35a2df772148d2f7dc4ce7a3c	k__Bacteria	0.922745	43.8	150	b28051 HF563609 Tepidanaerobacter acetatoxydans Re1	+	Bulleidia extructa	0.09	0.09	Bulleidia
032de45a1439dcc90189e195d896d231	k__Bacteria	0.856216	43.1	150	b34353 NZ_PJNI01000009 Brumimicrobium salinarum LHR20	+	Brumimicrobium salinarum	0.09	0.09	Brumimicrobium
24e3d3c401fe368896d43f8348020245	Unassigned	0.909036	43	150	b14088 CP001744 Planctomyces limnophilus DSM 3776	+	Treponema succinifaciens	0.09	0.09	Treponema
2f763f60be22a2ff07d38f3f08e6e909	Unassigned	0.875276	42.8	150	b27841 AVSS01000012 Pantoea dispersa EGD-AAK13	-	Sargassum confusum	0.09	0.09	Sargassum
07e7e08d0512dc6ea2785a11cc54afee	k__Bacteria	0.867047	42.3	150	b7215 NM_113304 Arabidopsis thaliana Columbia	+	Candidatus Chlamydia corallus	0.09	0.09	Chlamydia
87f7e4ed882af4218e279b8294680b1d	Unassigned	0.91995	41	150	b29767 NZ_FWER01000017 Rhizobium sullae Rhizobium sullae1	-	Coccidioides posadasii	0.09	0.09	Coccidioides
820fb7a74b8470150eb4d869b65b8a92	k__Bacteria	0.919295	40.3	150	b7213 NM_128359 Arabidopsis thaliana Columbia	-	Maritalea mobilis	0.09	0.09	Maritalea
dd6abe1bbd6a1931176e20e4eb17134d	Unassigned	0.840568	40.1	150	b28194 AZKM01000009 Eubacterium nodatum ATCC 33099	-	[Eubacterium] nodatum	0.09	0.09	Clostridiales Family XIII. Incertae Sedis
3090e97a72ce85a52e7d5d16f6bdff8e	k__Bacteria	0.835531	39.8	150	b28567 NZ_CP009251 Corynebacterium stationis 622 DSM 20302	-	Vitis vinifera	0.09	0.09	Vitis
72d6392fd6a35e3591388783cf4e7cce	k__Bacteria	0.900723	39.6	150	b14348 NZ_ABYA01000239 Streptomyces ghanaensis ATCC 14672	+	Limnothrix rosea	0.09	0.09	Limnothrix
aa9ef459260e36010e88e328a55b4cf7	k__Bacteria	0.900723	39.6	150	b14348 NZ_ABYA01000239 Streptomyces ghanaensis ATCC 14672	+	Limnothrix rosea	0.09	0.09	Limnothrix
92ec58ffc4852cc69d91e343b5a3acf1	k__Bacteria	0.977053	39.3	150	b17418 NC_014225 Waddlia chondrophila WSU 86-1044 ATCC VR-1470	-	Acetohalobium arabaticum	0.09	0.09	Acetohalobium
2bf6e4359229967bfce1062858e955e7	Unassigned	0.832405	38.9	150	b10740 EU348750 Strongyloides ratti	-	Acaromyces ingoldii	0.09	0.09	Acaromyces
4b98721e6382f63cad470f9e5d44a9a3	k__Bacteria	0.912469	38.5	150	b35521 NZ_POST01000004 Apilactobacillus timberlakei HV_12	+	Candidatus Zinderia insecticola	0.09	0.09	Candidatus Zinderia
8688ba4378e62fbdda21f50c90350794	k__Bacteria	0.831894	38.4	150	b26650 AKWZ02000002 Leptospira fainei serovar Hurstbridge str. BUT 6	-	Terriglobus saanensis	0.09	0.09	Terriglobus
db6dd17eb77542c95194e946f36e7230	k__Bacteria	0.766614	38.3	150	b31329 CM008669 Candidatus Hodgkinia cicadicola MAGTRE	-	Jaminaea rosea	0.09	0.09	Jaminaea
168278fd06257f1be14f9ef69853088d	k__Bacteria	0.825641	35.4	150	b15328 NC_013385 Ammonifex degensii KC4 DSM 10501	+	Tisochrysis lutea	0.09	0.09	Tisochrysis
d17838eb2dc19e358ce93be3b8afc1c1	k__Bacteria	0.872076	35	150	b32004 NZ_PXOH01000076 Aphanothece hegewaldii CCALA 016	-	Desulfobacca acetoxidans	0.09	0.09	Desulfobacca
e5cbc61e3625c88a6ae9fa1448411f39	k__Bacteria	0.951395	0	N/A	N/A		Jaminaea rosea	0.09	0.09	Jaminaea
aa57bf3a41739e065c49fefc497eaa4c	k__Bacteria; p__Proteobacteria; c__Alphaproteobacteria; o__Sphingomonadales; f__Sphingomonadaceae	0.809561	89.3	150	b30788 NZ_NWVD01000001 Sphingomonas ginsenosidimutans KACC 14949	+	Sphingomonas adhaesiva	0.08	0.44	Sphingomonas
fba5e04868d4a0fffd4996d871ebba9f	k__Bacteria; p__Proteobacteria; c__Alphaproteobacteria	0.713729	84.6	150	b34761 NZ_SEMA01000046 Bradyrhizobium elkanii BR29	+	Sphingomonas aurantiaca	0.08	0.09	Sphingomonas
5b048640a9505b0e0cae6411e2a1da27	k__Bacteria; p__Actinobacteria; c__Actinomycetia; o__Corynebacteriales; f__Nocardiaceae; g__Rhodococcus	0.777031	80.3	150	b15802 CP000431 Rhodococcus jostii RHA1	+	Rhodococcus jostii	0.08	0.1	Rhodococcus
ae6c65ad8a03eeaa5d747ee386b2ec75	k__Bacteria	0.994803	76.6	150	b33666 UGTJ01000001 Prevotella buccae NCTC13063	+	Prevotella dentasini	0.08	0.42	Prevotella
d3748305ca2d72ada6d66bfec766ae60	k__Bacteria	0.980042	67.5	150	b34537 NZ_QDIE01000014 Actinotignum sanguinis DSM 26039	+	Actinotignum sanguinis	0.08	0.08	Actinotignum
6afd676402411c49c978a2a3262931c7	k__Bacteria	0.942154	66.7	150	b20998 NZ_BAEY01000020 Sporolactobacillus vineae SL153 DSM 21990	+	Rubritalea profundi	0.08	0.08	Rubritalea
197c40e109eaef8301ce273807a0b7b0	k__Bacteria	0.978778	64	150	b19176 NC_015634 Bacillus coagulans 2-6	+	Streptococcus cuniculi	0.08	0.08	Streptococcus
5b5edbe9068bba4223aea2df3a2ed243	k__Bacteria	0.979533	63.8	150	b26877 NZ_KB906677 Rhodonellum psychrophilum GCM71 DSM 17998	+	Rhodonellum psychrophilum	0.08	0.08	Rhodonellum
d02052a0c0de19695e1adce8e50f7ff8	k__Bacteria	0.979533	63.8	150	b26877 NZ_KB906677 Rhodonellum psychrophilum GCM71 DSM 17998	+	Rhodonellum psychrophilum	0.08	0.08	Rhodonellum
812eea61d04af076e33b09b7c2b5e87c	k__Bacteria; p__Proteobacteria	0.755575	60.8	150	b307 AF145252 Rhodothermus marinus ITI 376	+	Lacticaseibacillus jixianensis	0.08	0.08	Lacticaseibacillus
00ef49c4f64047e0705fb401aef6023f	k__Bacteria	0.910172	59.5	150	b16971 XM_002844810 Arthroderma otae CBS 113480	+	Bacteriovorax stolpii	0.08	0.08	Bacteriovorax
88137706b05bc995fa11d5bb723fb9a9	k__Bacteria	0.913095	52.9	150	b35833 NZ_BKZW01000001 Dictyobacter vulcani W12 NBRC 113551	-	Dictyobacter vulcani	0.08	0.08	Dictyobacter
cd36c04a164a7afd2b0355596a46fce7	Unassigned	0.858153	52.6	150	b18640 CP002547 Syntrophobotulus glycolicus DSM 8271	-	Calanus glacialis	0.08	0.08	Calanus
b369ec77022e24a6792c00eb1595955f	k__Bacteria	0.884411	51.1	150	b28195 ABVP01000021 Proteus penneri ATCC 35198	+	Marinomonas alcarazii	0.08	0.08	Marinomonas
97e55c9ed39fa1cb67047c40895a9908	Unassigned	0.90206	50.6	150	b30985 NZ_PDJK01000001 Amycolatopsis sulphurea DSM 46092	+	Criibacterium bergeronii	0.08	0.08	Criibacterium
79e73d8fe50171cc5b164ab180a99e56	k__Bacteria	0.94417	49.7	150	b32198 MTBD01000032 Chromobacterium amazonense 56AF	+	Odoribacter laneus	0.08	0.08	Odoribacter
ea6a0d04612da706dc71cb158b583216	Unassigned	0.851589	49.4	150	b32448 NZ_NESN01000005 Limnohabitans parvus II-B4 CIP 109845	+	Nannochloropsis oculata	0.08	0.12	Nannochloropsis
d2ff59119d20c23ff008981eaa9025b7	k__Bacteria	0.944593	49.2	150	b35638 NZ_VCHY01000005 Labilibacter sediminis CG51 JCM 33138	+	Desulfovibrio gracilis	0.08	0.08	Desulfovibrio
63b44c2ddee717a39b28e04fc8adbfb4	Unassigned	0.910203	48.4	150	b4755 AF510056 Trichinella spiralis	-	Sediminicola luteus	0.08	0.08	Sediminicola
de31ee13c3eead38d101a23bf51cbf79	k__Bacteria	0.958891	47.4	150	b27601 NZ_ANGB01000002 Pseudomonas alcaliphila 34	+	Criibacterium bergeronii	0.08	0.08	Criibacterium
51a6ebcd65fc0f40d3b6c18f90e662aa	k__Bacteria	0.953357	47.3	150	b12558 NC_011386 Oligotropha carboxidovorans OM5 DSM 1227	-	Anaplasma ovis	0.08	0.08	Anaplasma
910b0c07ff248678df329dce550a64d6	Unassigned	0.850215	46.6	150	b6853 AY691292 Rikenella microfusus ATCC 29728	+	Hydrogenobacter thermophilus	0.08	0.08	Hydrogenobacter
06a9f17dbb614ff462eae80ad7f51008	k__Bacteria	0.919788	46.4	150	b35833 NZ_BKZW01000001 Dictyobacter vulcani W12 NBRC 113551	-	Dictyobacter vulcani	0.08	0.08	Dictyobacter
17170d04f26b7e8107c4f226c5362ff6	k__Bacteria	0.919788	46.4	150	b35833 NZ_BKZW01000001 Dictyobacter vulcani W12 NBRC 113551	-	Dictyobacter vulcani	0.08	0.08	Dictyobacter
382e6f1f23bc6a6f386f464e367b6cc2	Unassigned	0.890325	46.1	150	b27629 NZ_KB900614 Salinispora pacifica DSM 45549	-	Amedibacillus dolichus	0.08	0.08	Amedibacillus
2738a1370ff2ebca30ce1f600c4c6986	k__Bacteria	0.920182	45.8	150	b10799 NZ_ABJS01000012 Rhizobium leguminosarum bv. trifolii WSM1325	+	Mariniphaga sediminis	0.08	0.08	Mariniphaga
43e3d4dfe2d7986f61773351e2c75206	k__Bacteria	0.919739	45.8	150	b10799 NZ_ABJS01000012 Rhizobium leguminosarum bv. trifolii WSM1325	+	Mariniphaga sediminis	0.08	0.08	Mariniphaga
c1bcceade65c0bf2d40f329bec6b84ce	k__Bacteria	0.930422	45.8	150	b7682 NC_007412 Anabaena variabilis plasmid C ATCC 29413	-	Syntrophobotulus glycolicus	0.08	0.08	Syntrophobotulus
bd24408aa23d2debf71b10d4ab410506	k__Bacteria	0.940302	45.5	150	b20408 ADLP01000011 Clostridium perfringens WAL-14572	-	Azospirillum humicireducens	0.08	0.08	Azospirillum
6005f4d981dfad4a07182531d8ab7a68	k__Bacteria	0.894413	45	150	b7327 AY837559 Candida tropicalis ATCC 66029	-	Nonlabens dokdonensis	0.08	0.08	Nonlabens
0a7cffdf698770cba2142f81b2749a02	k__Bacteria	0.926252	44.8	150	b31961 NZ_FNVT01000007 Nonomuraea solani CGMCC 4.7037	+	Geobacter sulfurreducens	0.08	0.08	Geobacter
b6c111d0bd46c141dd0a5a7a3e0e063a	k__Bacteria	0.917566	44.7	150	b10799 NZ_ABJS01000012 Rhizobium leguminosarum bv. trifolii WSM1325	+	Mariniphaga sediminis	0.08	0.08	Mariniphaga
0a22217cc1fb67d8642d2033b53fde79	Unassigned	0.730109	44.5	150	b20119 XM_002285572 Vitis vinifera cultivar PN40024	+	Microchloropsis salina	0.08	0.08	Microchloropsis
ea80a70fbe338f935fe4dc62a5360f2d	Unassigned	0.867751	44.2	150	b30450 NZ_FNRJ01000001 Marinobacterium georgiense DSM 11526	+	Paramuribaculum intestinale	0.08	0.08	Paramuribaculum
8dc535531ad8315c4fe1ed06ee1c62a3	k__Bacteria	0.923025	44.1	150	b34749 SFCD01000062 Aeribacillus pallidus TD1	-	Coprobacillus cateniformis	0.08	0.08	Coprobacillus
b72640bd5eade91a36501b9579dd6895	k__Bacteria	0.805513	44	150	b3183 AY112665 Danio rerio	-	Zygosaccharomyces parabailii	0.08	0.08	Zygosaccharomyces
f5fee8e6b4d54dc4d2520dfad73f5f9b	k__Bacteria	0.959787	44	150	b26394 NZ_AJJH01000065 Rhodococcus imtechensis RKJ300 JCM 13270	-	Trypanosoma rangeli	0.08	0.08	Herpetosoma
70d84d919363375b23060045e0fb762f	k__Bacteria	0.946625	43.8	150	b31959 NZ_FNVT01000021 Nonomuraea solani CGMCC 4.7037	-	Phyllobacterium zundukense	0.08	0.08	Phyllobacterium
99239eb7691112420e32f9bd5634bcc1	Unassigned	0.922809	43	150	b14088 CP001744 Planctomyces limnophilus DSM 3776	+	Treponema succinifaciens	0.08	0.08	Treponema
b48681a60dd7fedf05bd0c080592155e	Unassigned	0.917816	42.6	150	b14088 CP001744 Planctomyces limnophilus DSM 3776	+	Treponema succinifaciens	0.08	0.08	Treponema
67f5626ba5b2469b4df2ed1d0ae4c6d9	k__Bacteria	0.915432	42.3	150	b26373 NZ_AKKV01000035 Bacillus macauensis ZFHKF-1	+	Ostreococcus tauri	0.08	0.08	Ostreococcus
69a59739d721250e6b0f990759bee612	Unassigned	0.834551	42.3	150	b6853 AY691292 Rikenella microfusus ATCC 29728	+	Hydrogenobacter thermophilus	0.08	0.08	Hydrogenobacter
31f2418bb7d5ffb81040feb3104f8ef5	k__Bacteria	0.891153	42.2	150	b19041 CP002727 Pseudomonas fulva 12-X	-	Anas platyrhynchos	0.08	0.08	Anas
9491a3c9a80971c4451cec60f2e1beb7	k__Bacteria	0.907249	41.7	150	b18298 NZ_ACUJ01000001 Chlamydia muridarum MopnTet14	+	Crassa firma	0.08	0.08	Crassa
d4c4e754fd028fc08a3fcb8e27b06acb	k__Bacteria	0.914984	41.7	150	b28204 AGWN01000001 Gleimia europaea ACS-120-V-Col10b	-	Thermocrinis albus	0.08	0.08	Thermocrinis
3e961b28d4815f9ef383cae6ad76a070	k__Bacteria	0.919557	41	150	b14088 CP001744 Planctomyces limnophilus DSM 3776	+	Treponema succinifaciens	0.08	0.08	Treponema
057d901843a1d86cf99adbb86d2a6b19	k__Bacteria	0.939547	40.4	150	b34876 NZ_FUIG01000048 Mesorhizobium delmotii STM 462	+	Olsenella umbonata	0.08	0.08	Olsenella
27424cdbcbef1f0a43770e1c8e62788b	k__Bacteria	0.924848	39.7	150	b10799 NZ_ABJS01000012 Rhizobium leguminosarum bv. trifolii WSM1325	+	Mariniphaga sediminis	0.08	0.08	Mariniphaga
04e74fcdd5f230c841eee73cac80a435	k__Bacteria	0.859078	39.2	150	b6878 AADS00000000 Phanerochaete chrysosporium RP-78	+	Dehalogenimonas lykanthroporepellens	0.08	0.08	Dehalogenimonas
c5886ee94189b04fa32602048110eb4d	k__Bacteria	0.90722	38.3	150	b3492 AY166565 Bifidobacterium catenulatum JCM7130	+	Spirochaeta africana	0.08	0.08	Spirochaeta
7b95cb88f3b8f7c6aa479015b136c430	Unassigned	0.73854	38.3	150	b441 Y09416 Onchocerca volvulus	-	Seminavis robusta	0.08	0.08	Seminavis
8a02da76dbc89678d17871e8307f99e1	Unassigned	0.979004	38.2	150	b27537 NZ_KB893999 Bacillus acidiproducens DSM 23148	-	Chitinivibrio alkaliphilus	0.08	0.08	Chitinivibrio
ee6cd415d1d7c79e7bbeca564313fb31	k__Bacteria	0.935389	38.1	150	b12550 CP001132 Acidithiobacillus ferrooxidans ATCC 53993	+	Legionella tucsonensis	0.08	0.09	Legionella
1c5670f419f9da9c7dee1b58a2f1a3c1	k__Bacteria	0.964385	37.9	150	b26394 NZ_AJJH01000065 Rhodococcus imtechensis RKJ300 JCM 13270	-	Nodosilinea nodulosa	0.08	0.08	Nodosilinea
45bcc01fbfcaec0924134c1a8fd1e597	k__Bacteria	0.893745	36.7	150	b32185 NZ_PVBN01000001 Neorhizobium alkalisoli DSM 21826	+	Maylandia zebra	0.08	0.08	Maylandia
6c33d6dac6f76b2e019a8f4d1b1fe6a4	k__Bacteria	0.873613	35.1	150	b15328 NC_013385 Ammonifex degensii KC4 DSM 10501	+	Tisochrysis lutea	0.08	0.08	Tisochrysis
97f77e64911dd09cf980da02f472267f	k__Bacteria; p__Firmicutes	0.732324	81.9	150	b33051 QLTS01000009 Phascolarctobacterium faecium DSM 14760	+	Phascolarctobacterium faecium	0.07	0.07	Phascolarctobacterium
aba273a5a76ec320582a0da91062e208	k__Bacteria	0.968506	66.9	150	b34813 SMZQ01000015 Arthrobacter nitrophenolicus S-A1	+	Subtercola boreus	0.07	0.07	Subtercola
6e0206db66908643cabc0e0c506bb2a4	k__Bacteria	0.978727	64.7	150	b31729 NZ_POWF01000002 Hanstruepera neustonica JCM19743	+	Murdochiella vaginalis	0.07	0.08	Murdochiella
c34faa0e7d7a468272375d9d5a169813	k__Bacteria	0.994075	63.3	150	b34379 RXOF01000003 Hymenobacter gummosus KCTC 52166	+	Hymenobacter gummosus	0.07	0.07	Hymenobacter
cc7aa72c33c9f39b88987e82b4416f45	k__Bacteria	0.994075	63.3	150	b34379 RXOF01000003 Hymenobacter gummosus KCTC 52166	+	Hymenobacter gummosus	0.07	0.07	Hymenobacter
c57eda74069c6db753bc05a101d77072	k__Bacteria	0.940992	56	150	b13629 NC_013525 Thermobaculum terrenum ATCC BAA-798	+	Empedobacter falsenii	0.07	0.08	Empedobacter
1792528230cbbf1f9e595813a8dfc5b7	k__Bacteria	0.872679	53.4	150	b28195 ABVP01000021 Proteus penneri ATCC 35198	+	Marinomonas alcarazii	0.07	0.07	Marinomonas
b1b086686305f3ba11486477c61bf15d	k__Bacteria	0.89229	50.8	150	b33477 NZ_MVHK01000001 Mycobacteroides abscessus subsp. bolletii CIP108541	-	Caminibacter mediatlanticus	0.07	0.07	Caminibacter
089f1bf6a36d50b5e146b0fa014eb29c	k__Bacteria	0.896505	49.5	150	b35771 NZ_WNLP01000004 Bifidobacterium canis GSD1FS DSM 105923	+	Bartonella ancashensis	0.07	0.07	Bartonella
f39b579b76a418dc0f897f1de43e1a19	k__Bacteria	0.893459	49	150	b15899 ADDO01000069 Peptoniphilus lacrimalis 315-B	+	Populus trichocarpa	0.07	0.07	Populus
83d02a1069025a794b87bf71ba40e923	Unassigned	0.913613	48.7	150	b31794 CP024915 Arthrobacter agilis UMCV2 CECT 7743	+	Acaromyces ingoldii	0.07	0.07	Acaromyces
8c1dca342069234f4264a3c12833e199	k__Bacteria	0.970462	48.5	150	b29363 NZ_MVIH01000019 Mycobacterium rhodesiae DSM 44223	+	Sphaerisporangium cinnabarinum	0.07	0.07	Sphaerisporangium
bb6fb09da7224458dba5fca651c0812a	k__Bacteria	0.938776	48	150	b32921 NZ_QJJK01000008 Chelatococcus asaccharovorans DSM 6462	+	Acaromyces ingoldii	0.07	0.07	Acaromyces
69c5de92ad53ee26a8c82af99675fbb4	k__Bacteria	0.952761	47.5	150	b34360 NZ_QFWW01000004 Lentzea terrae NEAU-LZS 42	+	Legionella tucsonensis	0.07	0.07	Legionella
5bbb864e8548ba7d6eda8eb381b29dd4	Unassigned	0.818672	47.3	150	b20408 ADLP01000011 Clostridium perfringens WAL-14572	-	Entamoeba dispar	0.07	0.07	Entamoeba
462829b1aa15bbecd3d7f3f5ac4bfeff	k__Bacteria	0.949219	46.8	150	b32214 NZ_CCAT010000073 Clostridium ihumii AP5	+	Alloiococcus otitis	0.07	0.07	Alloiococcus
f436b414b32d058b5541b9e2f7eca84c	k__Bacteria	0.925154	46.1	150	b10799 NZ_ABJS01000012 Rhizobium leguminosarum bv. trifolii WSM1325	+	Mariniphaga sediminis	0.07	0.07	Mariniphaga
0c017860dde2513b8f5fc80064f2c6e8	k__Bacteria	0.962	45.9	150	b30808 OCND01000002 Pseudoxanthomonas wuyuanensis CGMCC 1.10978	+	Bhargavaea ginsengi	0.07	0.07	Bhargavaea
c6993be7a7db60e26dd171a468d6d3b1	k__Bacteria	0.962	45.9	150	b30808 OCND01000002 Pseudoxanthomonas wuyuanensis CGMCC 1.10978	+	Bhargavaea ginsengi	0.07	0.07	Bhargavaea
687df8b2433cbe1f589007b0d8a60286	k__Bacteria	0.920182	45.8	150	b10799 NZ_ABJS01000012 Rhizobium leguminosarum bv. trifolii WSM1325	+	Mariniphaga sediminis	0.07	0.07	Mariniphaga
fb459dd597f4e80d654edd94d4b72af6	k__Bacteria	0.922886	45.8	150	b10799 NZ_ABJS01000012 Rhizobium leguminosarum bv. trifolii WSM1325	+	Mariniphaga sediminis	0.07	0.07	Mariniphaga
f492699790e554070e48aed49d57c360	k__Bacteria	0.910341	45.7	150	b21143 NC_017861 Prevotella intermedia 17	+	Aedes aegypti	0.07	0.07	Stegomyia
f0797ca80e190ea6664d22ee5dee07f8	Unassigned	0.912148	45.7	150	b21143 NC_017861 Prevotella intermedia 17	+	Aedes aegypti	0.07	0.07	Stegomyia
37d5bf559c66bf6aab208a22bc990626	Unassigned	0.980886	45.5	150	b32152 NZ_PVBS01000005 Sphingobacterium gobiense ACCC 05757	+	Anolis carolinensis	0.07	0.07	Anolis
9c93270e8573d37337e1b6413e481668	Unassigned	0.980886	45.5	150	b32152 NZ_PVBS01000005 Sphingobacterium gobiense ACCC 05757	+	Anolis carolinensis	0.07	0.07	Anolis
c4f57a26ad4ffe0697755986468a31c3	k__Bacteria	0.92612	45	150	b3489 AJ251762 Mycoplasma bovis PG45	-	Lactobacillus saerimneri	0.07	0.08	Ligilactobacillus
911cc66f309050fc89dca936af2897a9	Unassigned	0.875586	44.9	150	b28473 AHH10840 Borrelia coriaceae Co53	-	Desulfobacca acetoxidans	0.07	0.07	Desulfobacca
232cf84543698f30793e4d2050b4713e	k__Bacteria	0.937201	44.8	150	b31961 NZ_FNVT01000007 Nonomuraea solani CGMCC 4.7037	+	Geobacter sulfurreducens	0.07	0.07	Geobacter
2bd1cd5bb2860025983af9e6922b7b6a	Unassigned	0.917882	44.5	150	b31630 PKGZ01000005 Aerococcus christensenii UMB0844	-	Treponema succinifaciens	0.07	0.07	Treponema
4f3a59b60444008cde7ee184f0a30791	k__Bacteria	0.936224	44.4	150	b34049 NZ_RBXO01000001 Saccharothrix australiensis DSM 43800	-	Candidatus Phytoplasma pini	0.07	0.08	Candidatus Phytoplasma
5641e15d92b67efcc87156f1bbfbb679	k__Bacteria; p__Proteobacteria	0.706242	44.3	150	b29119 NZ_FQUS01000003 Aliifodinibius roseus DSM 21986	-	Inquilinus limosus	0.07	0.07	Inquilinus
69b99aa015d4464c74b5220bd6ab40a1	k__Bacteria	0.911697	44	150	b20408 ADLP01000011 Clostridium perfringens WAL-14572	-	Collinsella tanakaei	0.07	0.07	Collinsella
7169cc90ee32515b0a55554f77daf18d	k__Bacteria	0.862308	43.5	150	b13945 CP001277 Candidatus Hamiltonella defensa 5AT (Acyrthosiphon pisum)	-	Tisochrysis lutea	0.07	0.07	Tisochrysis
c7b108728ed9668b06bbee8219e88676	Unassigned	0.872492	43.5	150	b18067 CP002281 Ilyobacter polytropus DSM 2926	-	Thermodesulfovibrio yellowstonii	0.07	0.07	Thermodesulfovibrio
e8da9da396820c23a6a0258377be6b11	Unassigned	0.88459	43.5	150	b22795 HE601806 Chlamydia trachomatis F/SotonF3	+	Canavalia lineata	0.07	0.07	Canavalia
3211343851ee3c9087eab5c3cab8e8eb	k__Bacteria	0.846191	43.1	150	b34353 NZ_PJNI01000009 Brumimicrobium salinarum LHR20	+	Brumimicrobium salinarum	0.07	0.08	Brumimicrobium
802f91f8d9c5c6e18ec387cf050bb104	Unassigned	0.951757	42.7	150	b34944 SDPO01000001 Agromyces fucosus CCUG 35506	+	Agromyces fucosus	0.07	0.07	Agromyces
b3ad6122f03399202d715574895aead8	k__Bacteria	0.87867	42.6	150	b34643 NZ_BHYK01000001 Clostridium tagluense A121	+	Ereboglobus luteus	0.07	0.07	Ereboglobus
3eda48909fb63684602815717ee28c68	k__Bacteria	0.918546	42.3	150	b12566 XM_002132035 Ciona intestinalis	-	Yarrowia lipolytica	0.07	0.07	Yarrowia
788074b6631ce9069c9c2801d0f45b17	k__Bacteria	0.960511	42.1	150	b35863 NZ_VMNW02000025 Amycolatopsis acidicola K81G1 NBRC 113896	+	Chromohalobacter salexigens	0.07	0.08	Chromohalobacter
edc13cd256edc5a1c5cf04da15ea1176	k__Bacteria	0.924393	41.6	150	b14389 GQ231542 Aureoumbra lagunensis CCMP 1507	-	Pyropia yezoensis	0.07	0.07	Pyropia
f90109bf1806b9fedfa9cb7e37c6bde2	k__Bacteria	0.924393	41.6	150	b14389 GQ231542 Aureoumbra lagunensis CCMP 1507	-	Pyropia yezoensis	0.07	0.07	Pyropia
ff603b8e9c96a6be842b2a5a0eb364d1	k__Bacteria	0.924393	41.6	150	b14389 GQ231542 Aureoumbra lagunensis CCMP 1507	-	Pyropia yezoensis	0.07	0.07	Pyropia
49b6fae96ab8b12d9edd7290a453409c	k__Bacteria	0.940152	41.3	150	b29745 NZ_FUKI01000112 Crenothrix polyspora RSM_CP1	+	Trypanosoma cruzi	0.07	0.07	Schizotrypanum
e124f0512ce1e16bda29589350efc33e	k__Bacteria	0.924903	41.2	150	b20408 ADLP01000011 Clostridium perfringens WAL-14572	-	Caenorhabditis remanei	0.07	0.07	Caenorhabditis
e9a539192e8a6c6f155b5644e314143f	k__Bacteria	0.924903	41.2	150	b20408 ADLP01000011 Clostridium perfringens WAL-14572	-	Caenorhabditis remanei	0.07	0.07	Caenorhabditis
476a329cd25bc4fff92dcdcce1bc5b26	k__Bacteria	0.828957	41	150	b5490 AABW01000001 Rickettsia sibirica 246	+	Magnetofaba australis	0.07	0.07	Magnetofaba
fb75e091dbd50c12f756cdd596969a47	k__Bacteria	0.728504	40.8	150	b441 Y09416 Onchocerca volvulus	-	Seminavis robusta	0.07	0.07	Seminavis
c3bfcabc6cdcb23c8ce7ded47334f186	k__Bacteria	0.923456	40.4	150	b32152 NZ_PVBS01000005 Sphingobacterium gobiense ACCC 05757	+	Anolis carolinensis	0.07	0.07	Anolis
6a82880f41495104415a4c3081340b78	k__Bacteria	0.939432	39.2	150	b29948 MF101440 Ophidocladus simpliciusculus PD949 chloroplast	-	Dicyema japonicum	0.07	0.07	Dicyema
8120b2d9a01766e828e75b64c73356e0	k__Bacteria	0.868457	38.8	150	b19212 NC_015565 Desulfotomaculum carboxydivorans CO-1-SRB	+	Rothia nasimurium	0.07	0.07	Rothia
8fcd31798ea5b1645b8fc479a890b735	k__Bacteria	0.93627	38.6	150	b29948 MF101440 Ophidocladus simpliciusculus PD949 chloroplast	-	Dicyema japonicum	0.07	0.07	Dicyema
97812e919583dff01ea8d885f2971d8d	k__Bacteria	0.861175	38.5	150	b31694 PNIX01000007 Caldisericum exile isolate ARK-10	+	Flexispira rappini	0.07	0.07	Flexispira
a2c95cee53b6408373175ef41bf97f14	k__Bacteria	0.847706	37.6	150	b21522 NC_018868 Simiduia agarivorans SA1 DSM 21679	-	Methanospirillum stamsii	0.07	0.08	Methanospirillum
77cf37c91936ccf0546654af28bfb2ac	Unassigned	0.936006	37.6	150	b12550 CP001132 Acidithiobacillus ferrooxidans ATCC 53993	+	Legionella tucsonensis	0.07	0.07	Legionella
828f16b4c4febab0ac3ee6b323155fd4	k__Bacteria	0.960781	36.1	150	b7443 AY870396 Macrococcus lamae CCM 4815	+	Prosthecobacter fusiformis	0.07	0.07	Prosthecobacter
a590182646436858e8b53814350eb675	k__Bacteria	0.941702	36.1	150	b28703 FTPK01000002 Ectothiorhodosinus mongolicus M9	+	Desulfobacterium autotrophicum	0.07	0.07	Desulfobacterium
5adf591807cd22339ee815700783cb0c	k__Bacteria	0.918834	33.9	150	b34822 BJCE01000279 Sphaerospermopsis reniformis NIES-1949	+	Amycolatopsis rubida	0.07	0.07	Amycolatopsis
5f4e906d29dfd12b866e1b36c6b81dc7	k__Bacteria	0.900764	32.6	150	b3464 NC_004316 Plasmodium falciparum 3D7	-	Desulfobacca acetoxidans	0.07	0.07	Desulfobacca
a0512b936bcedbf923ce37708c7f405a	k__Bacteria; p__Proteobacteria	0.860304	69.4	150	b15882 NZ_ACKS01000084 Prevotella bergensis DSM 17361	+	Pygmaiobacter massiliensis	0.06	0.06	Pygmaiobacter
7b5e478b9701c18e3a5b0335617cbaef	k__Bacteria	0.973223	68.2	150	b34537 NZ_QDIE01000014 Actinotignum sanguinis DSM 26039	+	Actinotignum sanguinis	0.06	0.07	Actinotignum
ca3e63f0a1ffe0c93df45a65eb405b63	k__Bacteria	0.9777	67.5	150	b34537 NZ_QDIE01000014 Actinotignum sanguinis DSM 26039	+	Actinotignum sanguinis	0.06	0.07	Actinotignum
05ab1a6543b3e584b09b2577876b410f	k__Bacteria	0.974587	64.6	150	b10813 CP000930 Heliobacterium modesticaldum Ice1	+	Caldicellulosiruptor hydrothermalis	0.06	0.12	Caldicellulosiruptor
9eea15d6f91493a5c7c30e366cb3b46b	k__Bacteria	0.985789	62.8	150	b34379 RXOF01000003 Hymenobacter gummosus KCTC 52166	+	Hymenobacter gummosus	0.06	0.06	Hymenobacter
362c1c895e9f3e462946f46d24b8d355	Unassigned	0.43971	59	150	b29940 MF101448 Lophocladia kuetzingii PD1509 chloroplast	+	Cliftonaea pectinata	0.06	0.06	Cliftonaea
3a4c899ee1062c32988d8d62a1658ecf	Unassigned	0.43971	59	150	b29940 MF101448 Lophocladia kuetzingii PD1509 chloroplast	+	Cliftonaea pectinata	0.06	0.06	Cliftonaea
43635c260b0618977fea8e1e84bb3d05	Unassigned	0.43971	59	150	b29940 MF101448 Lophocladia kuetzingii PD1509 chloroplast	+	Cliftonaea pectinata	0.06	0.06	Cliftonaea
4524092432d6c98b213b231e67b29bf6	Unassigned	0.43971	59	150	b29940 MF101448 Lophocladia kuetzingii PD1509 chloroplast	+	Cliftonaea pectinata	0.06	0.06	Cliftonaea
53beb84f87127709992e1c9951e50fb3	Unassigned	0.43971	59	150	b29940 MF101448 Lophocladia kuetzingii PD1509 chloroplast	+	Cliftonaea pectinata	0.06	0.06	Cliftonaea
6d26e7bb647ec7388f8a5f0b2492fcfc	Unassigned	0.43971	59	150	b29940 MF101448 Lophocladia kuetzingii PD1509 chloroplast	+	Cliftonaea pectinata	0.06	0.06	Cliftonaea
b61ed3d83b53577f420473b10cf4c631	Unassigned	0.43971	59	150	b29940 MF101448 Lophocladia kuetzingii PD1509 chloroplast	+	Cliftonaea pectinata	0.06	0.06	Cliftonaea
c0519ccbc7561029a9258f994a9db514	Unassigned	0.43971	59	150	b29940 MF101448 Lophocladia kuetzingii PD1509 chloroplast	+	Cliftonaea pectinata	0.06	0.06	Cliftonaea
eab3b16d5994c1e3ac62bd44f455aa3c	Unassigned	0.43971	59	150	b29940 MF101448 Lophocladia kuetzingii PD1509 chloroplast	+	Cliftonaea pectinata	0.06	0.06	Cliftonaea
78cf0a40bfce3744ef39ba5916f650e6	k__Bacteria	0.947863	54.5	150	b31961 NZ_FNVT01000007 Nonomuraea solani CGMCC 4.7037	-	Dicyema japonicum	0.06	0.06	Dicyema
c0eb02c599ad469c24a81f766953f4b5	k__Bacteria	0.962718	53.8	150	b27616 NZ_BARE01000002 Sphingobium xenophagum NBRC 107872	-	Polaromonas naphthalenivorans	0.06	0.06	Polaromonas
c7a1524accf0cf29be40ce9d2237ddbc	k__Bacteria	0.952907	52.8	150	b20130 BAEI01000061 Gordonia polyisoprenivorans NBRC 16320	-	Ophiostoma novo-ulmi	0.06	0.06	Ophiostoma
18343435e7b22e50e01d615aecef270c	k__Bacteria	0.934211	51.2	150	b19175 ACWH01000025 Bacteroides ovatus 3_8_47FAA	-	Arenibacter echinorum	0.06	0.06	Arenibacter
bfff8fbecb52f22b06d7defe42995a8b	k__Bacteria	0.892898	50.5	150	b33477 NZ_MVHK01000001 Mycobacteroides abscessus subsp. bolletii CIP108541	-	Caminibacter mediatlanticus	0.06	0.06	Caminibacter
90a809e1f8c57fd886b054fa4dd80a7b	k__Bacteria	0.913691	49.5	150	b33152 QKYN01000090 Streptacidiphilus pinicola MMS16-CNU450	+	Caballeronia sordidicola	0.06	0.06	Caballeronia
4d635f89c0915d37f05170fd456b0c06	k__Bacteria	0.958622	49.3	150	b35893 NZ_UXAU01000025 Arthrobacter ulcerisalmonis T11b DSM 107127	-	Dielma fastidiosa	0.06	0.06	Dielma
992e294d0fcd17cdf28620fc7de208fa	k__Bacteria	0.97173	49.3	150	b33743 CP031320 Streptomyces armeniacus ATCC 15676	+	Melioribacter roseus	0.06	0.06	Melioribacter
d712b3926b56e422084a1a9ed3d7028b	k__Bacteria	0.956314	49.2	150	b26972 NZ_AOCN01000019 Leucobacter salsicius M1-8	-	Monodelphis domestica	0.06	0.06	Monodelphis
4629f449fc0dd6c3073230b6478e2ee2	Unassigned	0.830003	48.6	150	b3492 AY166565 Bifidobacterium catenulatum JCM7130	+	Entamoeba histolytica	0.06	0.1	Entamoeba
ea06fa4fab27d490585e9ecb55393dc0	k__Bacteria	0.925481	48.5	150	b28508 CP006571 Chlamydia avium 10DC88 DSM 27005	-	Intestinibacter bartlettii	0.06	0.06	Intestinibacter
34e7f17489e8c3a537f547af894f05c7	Unassigned	0.900688	47.4	150	b34033 NZ_RBWY01000007 Orbus hercynius DSM 22228	+	Granulicella mallensis	0.06	0.06	Granulicella
12fdda8f54396569fb234b81a2a4cb2a	k__Bacteria	0.932875	46.9	150	b10699 XM_001568794 Leishmania braziliensis MHOM/BR/75/M2904	-	Aedes aegypti	0.06	0.06	Stegomyia
5822b70efb076609f1419536bb9f5e7d	k__Bacteria	0.90865	46.7	150	b21510 AGZO01000017 Parabacteroides goldsteinii CL02T12C30	+	Sclerotinia sclerotiorum	0.06	0.06	Sclerotinia
97157090cc2e1873bc4fa2b5d633962f	k__Bacteria	0.916806	46.7	150	b9296 DQ158856 Bigelowiella natans	-	Heterocephalus glaber	0.06	0.06	Heterocephalus
04e6a2cb0f22f9f5257b711285b2ce60	k__Bacteria	0.950862	46.3	150	b10694 ABIB01000002 Kordia algicida OT-1	+	Paraferrimonas sedimenticola	0.06	0.06	Paraferrimonas
2384e5275e9637f1698c68e02aa38b1a	k__Bacteria	0.957815	46	150	b33755 NZ_UGOW01000001 Legionella quateirensis NCTC12376	-	Ruminococcus bicirculans	0.06	0.06	Ruminococcus
82d51262e36dde04b4ba84b29b8ecea0	k__Bacteria	0.920182	45.8	150	b10799 NZ_ABJS01000012 Rhizobium leguminosarum bv. trifolii WSM1325	+	Mariniphaga sediminis	0.06	0.06	Mariniphaga
aaf658c91eb211bfedf200e6200cbd1c	k__Bacteria	0.867006	45.7	150	b16553 EU306836 Aeromonas trota CECT 4255	-	Sclerotinia sclerotiorum	0.06	0.06	Sclerotinia
682be81774877f58fcda1b62ac28987d	k__Bacteria	0.919963	45.4	150	b12782 EQ962657 Talaromyces stipitatus ATCC 10500	-	Desulfobacca acetoxidans	0.06	0.06	Desulfobacca
b765c1a49a07aa75a530fc28986fb7b9	k__Bacteria	0.927894	45.4	150	b29491 NZ_LQOT01000069 Mycobacterium engbaekii ATCC 27353	-	Sclerotinia sclerotiorum	0.06	0.06	Sclerotinia
706ef497da963b3e29de16e67738b3ce	k__Bacteria	0.933831	45.3	150	b27380 NZ_KB899827 Cohnella laeviribosi DSM 21336	+	Phaeodactylum tricornutum	0.06	0.06	Phaeodactylum
8acbc17bc1d520ecedc2cc40f839cbe4	k__Bacteria	0.92542	45.2	150	b30410 NZ_FMTM01000016 Rhizobium loessense CGMCC 1.3401	+	Calothrix rhizosoleniae	0.06	0.06	Calothrix
34d0399aa7ddd5c9e6c6dc0a94738a3f	k__Bacteria	0.903182	45	150	b3497 AY166566 Bifidobacterium longum subsp. infantis D6-9-6	-	Bigelowiella natans	0.06	0.06	Bigelowiella
c4434ea99bf5c4c0bfd0b8c2f2f5c318	k__Bacteria	0.749042	44.7	150	b5840 AY691310 Clostridium aldrichii ATCC 49358	+	Fusobacterium russii	0.06	0.07	Fusobacterium
49d0ade0a8c51e53986d813f5bd690a5	k__Bacteria	0.966678	44.6	150	b33837 PXXO01000001 Cyanobium usitatum Tous	+	Chlorella variabilis	0.06	0.06	Chlorella
11c0e12fe4a9fba49ccf3a64ee3fcd4a	k__Bacteria	0.963578	44.4	150	b33837 PXXO01000001 Cyanobium usitatum Tous	+	Chlorella variabilis	0.06	0.06	Chlorella
ffaac6a4a4bcc1ae116cc9f490b5f99e	k__Bacteria	0.973665	44.4	150	b26288 AGYV01000006 Clostridium innocuum 2959	+	Aquisalimonas asiatica	0.06	0.06	Aquisalimonas
082cdc061295fdffa38e33263dea3976	k__Bacteria	0.876934	44.3	150	b33910 NZ_QWEH01000013 Oceanobacillus profundus DSM 18246	+	Entamoeba moshkovskii	0.06	0.06	Entamoeba
39cf94016c58bdc05e7fc5013cd98d74	k__Bacteria	0.934813	44.3	150	b30348 NZ_FOWC01000024 Amycolatopsis rubida DSM 44637	-	Rhodococcus tukisamuensis	0.06	0.06	Rhodococcus
71c6cd487dca02b17e6c74383419f2c6	Unassigned	0.836227	44.3	150	b32004 NZ_PXOH01000076 Aphanothece hegewaldii CCALA 016	-	Spirochaeta africana	0.06	0.06	Spirochaeta
6558aa8767c9c328222152239b19f3c5	k__Bacteria	0.928631	44.1	150	b32215 NZ_PJRO01000007 Mesorhizobium loti LU	+	Liriomyza sativae	0.06	0.07	Liriomyza
716944791341ef11d3abe32a3848dc62	k__Bacteria	0.913678	43.8	150	b3461 NC_004369 Corynebacterium efficiens YS-314	-	Mycobacterium scrofulaceum	0.06	0.06	Mycobacterium
4e1cac0a29897319469e2e95a4092639	k__Bacteria	0.867774	43.7	150	b32592 MG598531 Grateloupia filicina chloroplast	+	Streptococcus downei	0.06	0.06	Streptococcus
5e258bb853e5305a4a26cfd85c84f1a3	k__Bacteria	0.937462	43.6	150	b28041 ASJR01000003 Chitinivibrio alkaliphilus ACht1 DSM 24538	-	Clonorchis sinensis	0.06	0.06	Clonorchis
a9f4c7822ff5ffc423c31768682fdde7	k__Bacteria	0.894407	43.6	150	b34643 NZ_BHYK01000001 Clostridium tagluense A121	+	Ereboglobus luteus	0.06	0.06	Ereboglobus
ce1ddedbc338f6602f1841bb76c5e88a	Unassigned	0.767886	43.6	150	b441 Y09416 Onchocerca volvulus	-	Rhizosolenia fallax	0.06	0.06	Rhizosolenia
031da9ea7bad69a8e1da369fb49835cc	k__Bacteria	0.846191	43.1	150	b34353 NZ_PJNI01000009 Brumimicrobium salinarum LHR20	+	Brumimicrobium salinarum	0.06	0.07	Brumimicrobium
7f83c43c0452aae510e7fe5fe54c9846	k__Bacteria	0.846191	43.1	150	b34353 NZ_PJNI01000009 Brumimicrobium salinarum LHR20	+	Brumimicrobium salinarum	0.06	0.07	Brumimicrobium
fff2ea59595c83de3a4acbd6ba42a972	k__Bacteria	0.870632	43.1	150	b3414 AY123704 Pediococcus dextrinicus ATCC 33087	+	Clostridium ljungdahlii	0.06	0.16	Clostridium
3900670c89567ffef068b5426b228142	k__Bacteria	0.879199	42.8	150	b33460 NZ_MPDK01000031 Acidibacillus sulfuroxidans Y002	+	Collinsella tanakaei	0.06	0.06	Collinsella
134295b8c129bbd569b73a73b97ca6e1	k__Bacteria	0.952588	42.7	150	b16854 FP929041 Eubacterium cylindroides T2-87	+	Prevotella multisaccharivorax	0.06	0.06	Prevotella
a7849006c3c549b01bb026b6f063e891	Unassigned	0.963655	42.7	150	b34778 NZ_LR215050 Acholeplasma hippikon NCTC10172	-	Candidatus Phytoplasma australasia	0.06	0.07	Candidatus Phytoplasma
d6f01e156fc1de596dedbf98e479fc2f	Unassigned	0.897927	42.7	150	b33223 NZ_QGMZ01000015 Methanospirillum stamsii Pt1	-	Shewanella carassii	0.06	0.08	Shewanella
ad5a98d57dab826f23349e850aac1cac	k__Bacteria	0.926835	42.4	150	b30905 NZ_CP015970 Acidipropionibacterium acidipropionici F3E8 ATCC PTA-122267	-	Psychrobacter aquaticus	0.06	0.08	Psychrobacter
4aeb1a865675bdca1f6656a1fd2a1475	k__Bacteria	0.9321	42.2	150	b34630 RHWY01000010 Acinetobacter variabilis AV_175	+	Culicoides variipennis	0.06	0.06	Monoculicoides
e84217679c59b000abe0467889e4e99f	k__Bacteria	0.884117	42.2	150	b18222 GU574485 Brachionus ibericus	-	Zygosaccharomyces parabailii	0.06	0.06	Zygosaccharomyces
e9a12d9de6d1b96710729cd96c97056e	k__Bacteria	0.930896	42.1	150	b33497 NZ_QCYZ01000005 Serratia liquefaciens JL03	-	Methanolinea tarda	0.06	0.06	Methanolinea
fb7df37928afe1b986b9b9652151b9c3	Unassigned	0.923011	42.1	150	b12782 EQ962657 Talaromyces stipitatus ATCC 10500	-	Trypanosoma rangeli	0.06	0.06	Herpetosoma
a2711e5abf0a75d5d496b387d71192cc	Unassigned	0.89546	41.9	150	b33477 NZ_MVHK01000001 Mycobacteroides abscessus subsp. bolletii CIP108541	-	Sclerotinia sclerotiorum	0.06	0.06	Sclerotinia
acde21c09ed4f89ccedd062edd797d20	k__Bacteria	0.894974	41.3	150	b19022 AFFL01000007 Streptococcus sanguinis SK1056	-	Agarophyton tenuistipitatum	0.06	0.06	Agarophyton
61a7989ae829a0653e9d4a5f12374409	Unassigned	0.854716	40.9	150	b34591 UYIN01000020 Clostridium carnis NCTC10913	-	Lachancea thermotolerans	0.06	0.06	Lachancea
498ff0d28fbb1f4e756fe3ebb496fbad	k__Bacteria	0.950429	40.8	150	b10696 AM746676 Sorangium cellulosum So ce 56	-	Juxtiphoma eupyrena	0.06	0.06	Juxtiphoma
3a1a2b053e9315ed5e74ff7fa76a919e	k__Bacteria	0.979776	40.7	150	b18127 GL531739 Lactobacillus crispatus CTV-05	-	Neisseria dentiae	0.06	0.06	Neisseria
f10b00ec314d31a8637077ab56cbdbb8	k__Bacteria	0.877582	40.7	150	b12603 BT044886 Salmo salar	+	Psychrobacter lutiphocae	0.06	0.07	Psychrobacter
8d59ac1ebd4b62a36b939c81abe5ae6a	k__Bacteria	0.866589	40.4	150	b16945 NZ_CM000950 Streptomyces pristinaespiralis ATCC 25486	+	Desulfocucumis palustris	0.06	0.06	Desulfocucumis
aafb37ba689b039aada62b2031ccef35	k__Bacteria	0.851799	40.3	150	b32045 JTLV02000001 Spiroplasma poulsonii MSRO	-	Crassa firma	0.06	0.06	Crassa
8812b7f348b3fc2ce8c88ebff00a106c	k__Bacteria	0.926191	40	150	b3492 AY166565 Bifidobacterium catenulatum JCM7130	+	Desulfococcus oleovorans	0.06	0.07	Desulfococcus
02e024e89f0fd2d0e81d14638cd11a01	k__Bacteria	0.934847	39.6	150	b34965 NZ_QXIL01000001 Levilactobacillus suantsaii BCRC 12945	-	Inordinaticella fortuita	0.06	0.06	Inordinaticella
9b889cafd71737ec2fe554641648c20a	k__Bacteria	0.918206	39.6	150	b3492 AY166565 Bifidobacterium catenulatum JCM7130	+	Spirochaeta africana	0.06	0.06	Spirochaeta
66ad898adc22d3eb6ca29e11508034ea	k__Bacteria	0.882171	39.4	150	b34648 MG459429 Sargassum confusum chloroplast	-	Zygosaccharomyces parabailii	0.06	0.06	Zygosaccharomyces
f5afcc3090432d5b62acfbcdd8f4f3c7	k__Bacteria	0.882171	39.4	150	b34648 MG459429 Sargassum confusum chloroplast	-	Zygosaccharomyces parabailii	0.06	0.06	Zygosaccharomyces
742e87b7976e1d7ed4b43f2cc4fccc8a	k__Bacteria	0.930375	39.3	150	b29948 MF101440 Ophidocladus simpliciusculus PD949 chloroplast	-	Dicyema japonicum	0.06	0.06	Dicyema
86695b359966007bd4d0d23719a73183	k__Bacteria	0.939432	39.2	150	b29948 MF101440 Ophidocladus simpliciusculus PD949 chloroplast	-	Dicyema japonicum	0.06	0.06	Dicyema
71451eda761e5d75e50fc5b6c993e341	k__Bacteria	0.917438	38.8	150	b20408 ADLP01000011 Clostridium perfringens WAL-14572	-	Caenorhabditis remanei	0.06	0.06	Caenorhabditis
ea1f31bb4a5d7a26b8424e1b726e8090	Unassigned	0.787718	38.8	150	b8824 DQ442911 Rickettsia helvetica	-	Sonderella linearis	0.06	0.06	Sonderella
ba8406e4719647791e0969f637233eca	Unassigned	0.850681	38.6	150	b10964 NZ_ABIL02000006 Anaerofustis stercorihominis DSM 17244	-	Porphyra purpurea	0.06	0.06	Porphyra
0935b887ca654b52b4a009c031ef26ec	k__Bacteria	0.798801	38.5	150	b35520 NZ_POSN01000004 Apilactobacillus quenuiae HV_6	+	Periphykon beckeri	0.06	0.06	Periphykon
c94703c98faa801448b7a576e6943e9a	k__Bacteria	0.951547	37.6	150	b33350 POAF01000005 Glutamicibacter soli NHPC-3	+	Thermus tengchongensis	0.06	0.13	Thermus
a5877df51dcc67b181f288f36415a6bc	k__Bacteria	0.947609	37.3	150	b35893 NZ_UXAU01000025 Arthrobacter ulcerisalmonis T11b DSM 107127	-	Dielma fastidiosa	0.06	0.06	Dielma
e1932b04f5b19dc7889793c9b9c8b28a	k__Bacteria	0.960027	37.3	150	b26539 NC_021189 Pyropia haitanensis PH-38	-	Deinococcus arcticus	0.06	0.07	Deinococcus
e5493fa949f3475fdd8397cd67549bbd	k__Bacteria	0.938472	37.3	150	b35274 NZ_CP009761 Parvimonas micra KCOM 1535 (=ChDC B708)	-	Kryptolebias marmoratus	0.06	0.06	Kryptolebias
accd5b057e542b91db954af5e30668f9	k__Bacteria	0.819976	36.7	150	b30082 KX284728 Rhodochaete parvula plastid	-	Streptobacillus moniliformis	0.06	0.06	Streptobacillus
5244c4f8354b7a2fe2035e908afc7494	k__Bacteria	0.925493	36.2	150	b18058 HM103908 Abiotrophia defectiva NTUH_1716	+	Solirubrobacter pauli	0.06	0.06	Solirubrobacter
9cdd4bd69460e49773a3b6832b200a17	k__Bacteria	0.929091	36.1	150	b18222 GU574485 Brachionus ibericus	-	Brachionus ibericus	0.06	0.06	Brachionus
5b1f20cb249cb8a8d0ead8e8b60f5ad1	k__Bacteria	0.902782	34.9	150	b277 AF240565 Parascardovia denticolens DSM 10105	-	Oribacterium sinus	0.06	0.06	Oribacterium
b81e20a947f95bd519822ae190e5bae0	k__Bacteria	0.942665	34.5	150	b31794 CP024915 Arthrobacter agilis UMCV2 CECT 7743	+	Coprobacillus cateniformis	0.06	0.06	Coprobacillus
c255ec7765941f11b397db8004521a75	k__Bacteria	0.901308	34.5	150	b33251 QPJY01000011 Thioalbus denitrificans DSM 26407	-	Apibacter adventoris	0.06	0.08	Apibacter
cc517c59eb269a4d74670b43f1e356ce	k__Bacteria	0.942665	34.5	150	b31794 CP024915 Arthrobacter agilis UMCV2 CECT 7743	+	Coprobacillus cateniformis	0.06	0.06	Coprobacillus
009c402782d6bf857bcb36111acaa9e0	k__Bacteria	0.94919	0	N/A	N/A		Thiorhodococcus drewsii	0.06	0.06	Thiorhodococcus
101e55cb46eaeb7d35f36382f6ce6c13	Unassigned	0.902397	0	N/A	N/A		Anas platyrhynchos	0.06	0.06	Anas
cfa2ff6333a15f4d15d815d5764074e2	k__Bacteria; p__Actinobacteria; c__Actinomycetia	0.926071	78.1	150	b27788 NC_022198 Corynebacterium argentoratense DSM 44202	+	Flaviflexus massiliensis	0.05	0.05	Flaviflexus
7bcc07f764f36700153dc18c404836cf	k__Bacteria	0.956187	73.5	150	b17650 AB547573 Porphyromonas asaccharolytica JCM 6326	+	Porphyromonas cangingivalis	0.05	0.28	Porphyromonas
51e43cfc1818d0715dcce20dd895d2b4	k__Bacteria	0.992728	69.4	150	b16458 AB510684 Phocaeicola plebeius JCM 12973	+	Paludibacter propionicigenes	0.05	0.05	Paludibacter
86a8b5f45b9f94eab19e67b64934c91e	k__Bacteria	0.992728	69.4	150	b16458 AB510684 Phocaeicola plebeius JCM 12973	+	Paludibacter propionicigenes	0.05	0.05	Paludibacter
d9b1aba0ddf1dd58c738bc65c25c0887	k__Bacteria	0.978331	64.7	150	b31729 NZ_POWF01000002 Hanstruepera neustonica JCM19743	+	Murdochiella vaginalis	0.05	0.06	Murdochiella
4dec91ad0a7cb2614bbf7fa52e1de5f8	k__Bacteria	0.98561	64	150	b19176 NC_015634 Bacillus coagulans 2-6	+	Flexistipes sinusarabici	0.05	0.05	Flexistipes
d2cdf481aea3d1e46182888b54dbe32c	k__Bacteria	0.98561	64	150	b19176 NC_015634 Bacillus coagulans 2-6	+	Flexistipes sinusarabici	0.05	0.05	Flexistipes
5da8e09590e5d2dbc23c6fda088447b5	k__Bacteria	0.894918	54.5	150	b30470 NZ_FNZU01000001 Alkalibacterium pelagium DSM 19183	-	Brachionus ibericus	0.05	0.05	Brachionus
61a9831ceff760f8c2d4f649d40ec22f	Unassigned	0.849628	53.6	150	b32196 PVNL01000138 Enhygromyxa salina SWB005	+	Francisella noatunensis	0.05	0.05	Francisella
f2e13cffac92e0be3363e58264460e06	k__Bacteria	0.827297	53.3	150	b32566 QENU01000001 Pasteurella langaaensis DSM 22999	+	Calditerrivibrio nitroreducens	0.05	0.05	Calditerrivibrio
f2acbe260531eae39032e8ebdb846f0c	k__Bacteria	0.865921	51.4	150	b14214 GG692426 Ajellomyces capsulatus H143	-	Porphyromonas loveana	0.05	0.05	Porphyromonas
a904028c9d6ee699ef76537d1bff75fa	Unassigned	0.883752	50.6	150	b30470 NZ_FNZU01000001 Alkalibacterium pelagium DSM 19183	-	Brachionus ibericus	0.05	0.05	Brachionus
0e351f38b05ac4b4138416708072176b	Unassigned	0.907123	49.5	150	b33457 NZ_QFFY01000001 Occallatibacter savannae AB23	+	Natranaerobius thermophilus	0.05	0.05	Natranaerobius
d7a5edadec302a258b34cfcff8437036	k__Bacteria	0.923528	49.4	150	b27637 NZ_JH980292 Spirulina subsalsa PCC 9445	+	Vitis vinifera	0.05	0.05	Vitis
91d5038209e023f3d1efd85ea30127d4	k__Bacteria	0.957381	49	150	b31503 NEVH01013262 Cryptotermes secundus	-	Plagiogrammopsis vanheurckii	0.05	0.05	Plagiogrammopsis
fddcb987cce8492c621056f85daea8c1	k__Bacteria; p__Actinobacteria; c__Actinomycetia	0.919317	49	150	b29160 NZ_LN831056 Flaviflexus massiliensis SIT4	+	Flaviflexus massiliensis	0.05	0.05	Flaviflexus
58aaef6f86ec13a5e0ee7cba72b09eba	k__Bacteria	0.97382	48.8	150	b33158 QKZK01000001 Cytophaga xylanolytica DSM 6779	+	Desulfofarcimen intricatum	0.05	0.05	Desulfofarcimen
28e5a7f26f0c249100ac420a8804b336	k__Bacteria	0.945834	47.8	150	b33502 NZ_QJSD01000015 Primorskyibacter marinus PX7	-	Trichechus manatus	0.05	0.05	Trichechus
fac9a1dff9864b60926c6b2005179b30	k__Bacteria	0.934536	47.6	150	b23271 XM_004169934 Cucumis sativus cv. Borszczagowski	+	Microbulbifer pacificus	0.05	0.05	Microbulbifer
c6de21f7eb7275f8c78fd170f45252e4	Unassigned	0.913585	47.4	150	b34033 NZ_RBWY01000007 Orbus hercynius DSM 22228	+	Granulicella mallensis	0.05	0.05	Granulicella
2d66f37293bc373749eb2eae25a47f46	k__Bacteria	0.91764	47.2	150	b34757 NZ_QOHL01000018 Ehrlichia minasensis B11	+	Legionella parisiensis	0.05	0.05	Legionella
435e77d7c5595bc8e4d7980445aa2235	k__Bacteria	0.919242	47.2	150	b34757 NZ_QOHL01000018 Ehrlichia minasensis B11	+	Legionella parisiensis	0.05	0.06	Legionella
5e9b439f8641d0df334d1c8f52e47121	k__Bacteria	0.944044	47.2	150	b3364 AY123699 Aerococcus viridans ATCC 11563	+	Pelodictyon luteolum	0.05	0.05	Pelodictyon
ca2db060b2a4f83bc2d865ff04b03f2f	k__Bacteria	0.920325	47.2	150	b34757 NZ_QOHL01000018 Ehrlichia minasensis B11	+	Legionella parisiensis	0.05	0.06	Legionella
ed4cf0c879cb6ea032d65d702fc9a9fd	k__Bacteria	0.895798	47	150	b26421 CANL01000005 Candidatus Microthrix parvicella RN1	+	Coriobacterium glomerans	0.05	0.05	Coriobacterium
233bf06cf4351deafd021d64671e1739	k__Bacteria	0.925958	46.8	150	b13754 NC_014212 Meiothermus silvanus DSM 9946	-	Brachionus ibericus	0.05	0.05	Brachionus
4fdccceaf817b9a5192824664c9eaa75	Unassigned	0.815016	46.7	150	b16553 EU306836 Aeromonas trota CECT 4255	-	Sclerotinia sclerotiorum	0.05	0.05	Sclerotinia
9f74658da109430cda8a594f4a17d132	k__Bacteria	0.926812	46.6	150	b34778 NZ_LR215050 Acholeplasma hippikon NCTC10172	+	Tissierella creatinophila	0.05	0.05	Tissierella
a5e0a77afead671ce035327a33a810da	k__Bacteria	0.89831	46.6	150	b26394 NZ_AJJH01000065 Rhodococcus imtechensis RKJ300 JCM 13270	+	Heliothis virescens	0.05	0.05	Heliothis
bfa31158313df9a64befaf395d018110	k__Bacteria	0.893957	46.6	150	b25935 APQB01000019 Acinetobacter ursingii NIPH 706	+	Sphaerospermopsis reniformis	0.05	0.05	Sphaerospermopsis
59a3e3acff9e9245ad6ea991d7006070	k__Bacteria	0.904559	46.5	150	b35007 NZ_PYAL01000003 Achromobacter aloeverae AVA-1	+	Nocardiopsis halotolerans	0.05	0.05	Nocardiopsis
34acf0c979e9d549bb17515029254872	k__Bacteria	0.943925	46.2	150	b10037 NC_008825 Methylibium petroleiphilum PM1	-	Thaumatella adunca	0.05	0.05	Thaumatella
01b5d09f2dc896a1808e8284330a3bae	k__Bacteria	0.906402	45.9	150	b27610 NZ_KB889964 Methylocystis rosea SV97	-	Tanichthys albonubes	0.05	0.05	Tanichthys
5b64069962aa3635af59ee9644d5b87d	k__Bacteria	0.94308	45.8	150	b10037 NC_008825 Methylibium petroleiphilum PM1	-	Thaumatella adunca	0.05	0.05	Thaumatella
ce42bb23d15c9adc1574e10af206aae6	k__Bacteria	0.917995	45.4	150	b27330 NZ_KB823013 Robiginitomaculum antarcticum DSM 21748	-	Vitreoscilla stercoraria	0.05	0.05	Vitreoscilla
1bcaccf69bf7aaa9c6fedf0e3d56d932	k__Bacteria	0.937519	45.3	150	b10037 NC_008825 Methylibium petroleiphilum PM1	-	Thaumatella adunca	0.05	0.05	Thaumatella
524f17d57f252fdf73da549021aa2846	Unassigned	0.684939	45.1	150	b5840 AY691310 Clostridium aldrichii ATCC 49358	+	Fusobacterium russii	0.05	0.06	Fusobacterium
c8f8ccde95ec2e43092bd18676384880	Unassigned	0.684939	45.1	150	b5840 AY691310 Clostridium aldrichii ATCC 49358	+	Fusobacterium russii	0.05	0.06	Fusobacterium
f501daf11967a82dcc9de7d5a15d4ce1	Unassigned	0.684939	45.1	150	b5840 AY691310 Clostridium aldrichii ATCC 49358	+	Fusobacterium russii	0.05	0.06	Fusobacterium
38453f5a5ed117e0d7103bf972eef9a7	Unassigned	0.862068	44.7	150	b33861 NZ_QWKX01000026 Meiothermus cateniformans JCM 15151	+	Moraxella nonliquefaciens	0.05	0.07	Moraxella
35449f587ccf9c665db8f5999d9f1f35	k__Bacteria	0.911981	44.4	150	b31778 JALY01000163 Petrotoga halophila DSM 16923	+	Blastomyces dermatitidis	0.05	0.05	Blastomyces
685c1fe02cb191bb6dd3a6e288e0dc0f	Unassigned	0.315297	44.4	150	b7335 AY837570 Prevotella melaninogenica ATCC 25845D	-	Plasmodium yoelii	0.05	0.08	Plasmodium (Vinckeia)
b2458ae975f011b686351f9d2538ef98	Unassigned	0.890563	44.4	150	b19694 FO082060 Methylomicrobium alcaliphilum 20Z	-	Methylomicrobium alcaliphilum	0.05	0.05	Methylomicrobium
5c64ad52b8625a947f305c15cf2668c8	k__Bacteria	0.958015	44.1	150	b34220 NZ_MUEL01000031 Salinivibrio kushneri ML277	-	Amedibacterium intestinale	0.05	0.05	Amedibacterium
e22ada103944c27b01ef1920080a5380	k__Bacteria	0.926388	44.1	150	b5731 XM_448482 Candida glabrata CBS138	-	Leishmania tarentolae	0.05	0.05	Leishmania
dfe2301b569f360e05ce60d6a67c3074	k__Bacteria	0.787219	43.9	150	b31011 NZ_CWGJ01000012 Estrella lausannensis CRIB-30	-	Hippea maritima	0.05	0.05	Hippea
7cd5a9b0398d300cdd6610f764318260	k__Bacteria	0.944252	43.7	150	b33349 NZ_UETC01000022 Jannaschia seohaensis DSM 25227	-	Calothrix elsteri	0.05	0.05	Calothrix
abffda98b6c26bf6fffa2854ba6b1577	k__Bacteria	0.925232	43.7	150	b31839 NZ_FZPO01000012 Helicobacter equorum	+	Aequorivita sinensis	0.05	0.07	Aequorivita
2fb16ac7b0cfc4ffa18ff3fa80de909a	k__Bacteria	0.938352	43.6	150	b34814 SMZX01000002 Microbacterium oleivorans F-B2	-	Thioflexothrix psekupsii	0.05	0.05	Thioflexothrix
9b81f3acb764fc7be20ae74450a65998	k__Bacteria	0.938352	43.6	150	b34814 SMZX01000002 Microbacterium oleivorans F-B2	-	Thioflexothrix psekupsii	0.05	0.05	Thioflexothrix
b65929040343e149c1fd38cafd89ec0a	k__Bacteria	0.942322	43.6	150	b1325 NC_000853 Thermotoga maritima MSB8	-	Deinococcus aquatilis	0.05	0.07	Deinococcus
30af02a3d8581703b8637a3ffc1af0df	k__Bacteria	0.855212	43.4	150	b9474 NC_008512 Candidatus Carsonella ruddii PV	+	Candidatus Zinderia insecticola	0.05	0.05	Candidatus Zinderia
4270d1777e4d7f56016016dfdc2b7602	k__Bacteria	0.917702	43.2	150	b21029 CP003796 Chlamydia psittaci WC	+	Jeotgalicoccus nanhaiensis	0.05	0.05	Jeotgalicoccus
39028cb306ad55b71d728d0d94693835	k__Bacteria	0.835978	43.1	150	b34353 NZ_PJNI01000009 Brumimicrobium salinarum LHR20	+	Brumimicrobium salinarum	0.05	0.06	Brumimicrobium
fbd8c2044ec44ff73f9851e576d1c7f3	k__Bacteria	0.896948	42.9	150	b21510 AGZO01000017 Parabacteroides goldsteinii CL02T12C30	-	Populus trichocarpa	0.05	0.05	Populus
a7c51c680b73573d660caa9c26b1417a	k__Bacteria	0.915492	42.8	150	b31961 NZ_FNVT01000007 Nonomuraea solani CGMCC 4.7037	+	Geobacter sulfurreducens	0.05	0.05	Geobacter
829f44d6570f3f80298af3dcdfc48b22	k__Bacteria	0.934393	42.7	150	b34331 NZ_RBED01000101 Arthrobacter oryzae TNB02	+	Caminibacter mediatlanticus	0.05	0.05	Caminibacter
d01062619d9e80cdd875462e71411c75	k__Bacteria	0.866959	42.7	150	b31329 CM008669 Candidatus Hodgkinia cicadicola MAGTRE	-	Monodelphis domestica	0.05	0.05	Monodelphis
6b79779a2d3225db4761870937c449a9	k__Bacteria	0.939354	42.5	150	b17623 AB547600 Prevotella dentalis JCM 13448	-	Caminibacter mediatlanticus	0.05	0.05	Caminibacter
22009d1714b2dc461b6cb2136a1afc5e	Unassigned	0.91837	42.4	150	b34850 NZ_SMBZ01000020 Sphingobacterium alimentarium DSM 22362	-	Candidatus Midichloria mitochondrii	0.05	0.05	Candidatus Midichloria
388312e6b40247f1f771b55743bc8e75	k__Bacteria	0.907935	42.3	150	b13754 NC_014212 Meiothermus silvanus DSM 9946	-	Brachionus ibericus	0.05	0.05	Brachionus
4239c8189f7c18bf98ec2fba3838ab12	k__Bacteria	0.898217	42.3	150	b32448 NZ_NESN01000005 Limnohabitans parvus II-B4 CIP 109845	+	Desulfobacca acetoxidans	0.05	0.05	Desulfobacca
8a7912f3d1bde8bffedfa5250672f897	k__Bacteria	0.886911	42.3	150	b34821 SMTU01000001 Campylobacter volucris Ca_G_5A	-	Clostridium pasteurianum	0.05	0.13	Clostridium
291e6eee863735881ec386ad38f6ba69	k__Bacteria	0.917111	42.2	150	b13754 NC_014212 Meiothermus silvanus DSM 9946	-	Brachionus ibericus	0.05	0.05	Brachionus
dd36e510b1fd9465aa1391ed36af667c	k__Bacteria	0.939865	42.2	150	b29474 NZ_LQPT01000061 Mycobacterium sherrisii ATCC BAA-832	+	Streptococcus australis	0.05	0.11	Streptococcus
ab621343a4f3ed5b7386369b06c04305	k__Bacteria	0.928237	42.1	150	b21029 CP003796 Chlamydia psittaci WC	+	Jeotgalicoccus nanhaiensis	0.05	0.05	Jeotgalicoccus
e111e3975b9db01a76d5d2140aab7710	k__Bacteria	0.947951	42.1	150	b20210 CAGD01000026 Brevibacillus laterosporus GI-9	+	Senegalimassilia anaerobia	0.05	0.05	Senegalimassilia
07f2679adc68de2dd304457230b55e6f	Unassigned	0.905601	42.1	150	b18172 AENY01000095 Thermaerobacter subterraneus DSM 13965	+	Grateloupia taiwanensis	0.05	0.06	Grateloupia
286630f0b2aa979c5065f36f7b42d484	k__Bacteria	0.913351	42	150	b13754 NC_014212 Meiothermus silvanus DSM 9946	-	Brachionus ibericus	0.05	0.05	Brachionus
2f6543ee8b46a987160aa50ccf510a4e	k__Bacteria	0.913351	42	150	b13754 NC_014212 Meiothermus silvanus DSM 9946	-	Brachionus ibericus	0.05	0.05	Brachionus
8f5a98e24778b2244bd1465f2a3928dc	k__Bacteria	0.904006	41.9	150	b8483 AP006861 Chlamydophila felis Fe/C-56	-	Candidatus Zinderia insecticola	0.05	0.05	Candidatus Zinderia
5ac28caf22ebf5b5f0d5f68f69bb98c0	k__Bacteria	0.915902	41.8	150	b19376 HE573892 Amylolactobacillus amylotrophicus CIP 109878	-	Brachionus ibericus	0.05	0.05	Brachionus
0483f141d03ce80b604b17753192d60e	k__Bacteria	0.926136	41.7	150	b20461 AJGG01000055 Mycobacterium abscessus M94	+	Aedes aegypti	0.05	0.05	Stegomyia
dc5ca557ddc0b63bab932d3f84085d7c	k__Bacteria	0.94268	41.5	150	b423 AJ130877 Plectus acuminatus	-	Henriciella marina	0.05	0.05	Henriciella
25333a2c65fefc1347077595be73e3b5	k__Bacteria	0.919268	41.4	150	b15287 AM286690 Alcanivorax borkumensis SK2	+	Desulfosporosinus youngiae	0.05	0.08	Desulfosporosinus
2d001d77925785452a4ae6f26d2c2239	k__Bacteria	0.839387	41.3	150	b32045 JTLV02000001 Spiroplasma poulsonii MSRO	-	Crassa firma	0.05	0.05	Crassa
b46aae25c1204a07e5681ff0a7afe64f	k__Bacteria	0.890854	41.2	150	b26558 ASWC01000001 Enterococcus mundtii ATCC 882	+	Enterocloster citroniae	0.05	0.05	Enterocloster
82193a7e07392d2cbbb71509254d1963	k__Bacteria	0.901227	41.1	150	b30660 NZ_LMVP01000090 Methanosarcina spelaei MC-15	-	Caldilinea aerophila	0.05	0.05	Caldilinea
4701e3af9bb4b63621a501f6b8173576	k__Bacteria	0.951414	40.9	150	b19093 NC_015589 Desulfotomaculum ruminis DSM 2154	+	Solirubrobacter pauli	0.05	0.05	Solirubrobacter
73ef202eb409ac122507be4cd9dff0fa	k__Bacteria	0.934221	40.7	150	b33363 CP030257 Malassezia restricta KCTC 27527	-	Ogataea angusta	0.05	0.05	Ogataea
2de0894cf97057785352585bd651944a	k__Bacteria	0.918876	40.4	150	b31788 NZ_PQGA01000013 Paraburkholderia eburnea JCM 18070	+	Theileria parva	0.05	0.05	Theileria
643a325aaa70a4a6fb40ce9b6c46edc8	k__Bacteria	0.860296	40.3	150	b30120 NZ_FZOC01000004 Desulfovibrio mexicanus DSM 13116	-	Fusobacterium perfoetens	0.05	0.05	Fusobacterium
726846afaa0c722e9903383f048febed	Unassigned	0.900285	40.3	150	b34770 NZ_NOIT01000006 Kocuria carniphila CCM 132	+	Arcobacter lacus	0.05	0.05	Arcobacter
d6171302507626d95099f307dad7dfbf	Unassigned	0.714511	40.3	150	b33364 AP018511 Nitzschia palea NIES-2729 chloroplast	+	Rhizosolenia fallax	0.05	0.05	Rhizosolenia
22aa3b4bc1cf959369249f5a3fe21633	Unassigned	0.76487	40.2	150	b22784 NC_020075 Candidatus Blochmannia chromaiodes 640	+	Streptobacillus moniliformis	0.05	0.05	Streptobacillus
ea0d37e9cf9f1f2c5cb48e5daeaea7eb	k__Bacteria	0.901494	40.1	150	b19467 AFUC01000015 Streptococcus parasanguinis SK236	+	Dysosmobacter welbionis	0.05	0.05	Dysosmobacter
a7f44f885824fa6cceb28f9a5cf67b50	Unassigned	0.937286	39.9	150	b35154 NZ_SNVV01000005 Azoarcus indigens DSM 12121	-	Brevundimonas fluminis	0.05	0.05	Brevundimonas
0e02a79bf840f9bb82fcf012f5883682	k__Bacteria	0.997036	39.7	150	b20358 NC_016803 Desulfovibrio desulfuricans ND132	+	Actinoplanes derwentensis	0.05	0.05	Actinoplanes
140f9fa7231dc83a79d8b37ad894ff42	k__Bacteria	0.883479	39.6	150	b26936 NZ_AQXX01000124 Hahella ganghwensis DSM 17046	-	Dictyopteris divaricata	0.05	0.05	Dictyopteris
6316e3f971e608037466ae2b672c1156	Unassigned	0.880105	39.6	150	b35813 NZ_AP017369 Corynebacterium suranareeae N24 NBRC 113465	+	Phanerochaete chrysosporium	0.05	0.05	Phanerochaete
2f71795bf5be0b100e0938d451e6f426	k__Bacteria	0.950127	39.3	150	b24344 JQ269422 Buchnera aphidicola isolate Mco1	+	Moraxella nonliquefaciens	0.05	0.05	Moraxella
96ac4dd6789042ed89ed79fefc1cca88	k__Bacteria	0.921915	39.1	150	b15833 FN555370 Arcobacter cryaerophilus LMG 9871	+	Sulfurimonas gotlandica	0.05	0.05	Sulfurimonas
e31114999eb11e12c72bb88bf24ae11d	k__Bacteria	0.921915	39.1	150	b15833 FN555370 Arcobacter cryaerophilus LMG 9871	+	Sulfurimonas gotlandica	0.05	0.05	Sulfurimonas
4a771223c57b0cfc020533027ea36eab	k__Bacteria	0.886548	38.8	150	b17720 NC_014377 Thermosediminibacter oceani DSM 16646	-	Methanosarcina spelaei	0.05	0.05	Methanosarcina
cbe7ac2f921dfc47b577c861835f798d	k__Bacteria	0.892323	38.8	150	b17720 NC_014377 Thermosediminibacter oceani DSM 16646	-	Methanosarcina spelaei	0.05	0.05	Methanosarcina
22b12c1a950397fc6c72e3152fdeb841	k__Bacteria	0.920894	38.4	150	b15833 FN555370 Arcobacter cryaerophilus LMG 9871	+	Sulfurimonas gotlandica	0.05	0.05	Sulfurimonas
53f2da563772127c2780af0cdfb3de7c	k__Bacteria	0.915218	38.4	150	b4467 NC_005140 Vibrio vulnificus YJ016	-	Sclerotinia sclerotiorum	0.05	0.05	Sclerotinia
ebec2ae0a652931947ca0b9ed4a61a4d	Unassigned	0.978498	38.4	150	b32152 NZ_PVBS01000005 Sphingobacterium gobiense ACCC 05757	+	Anolis carolinensis	0.05	0.05	Anolis
7ab11f9728a3aedccf07a06fa21c5e29	Unassigned	0.907851	38.3	150	b20408 ADLP01000011 Clostridium perfringens WAL-14572	-	Liriomyza sativae	0.05	0.06	Liriomyza
ffaead05df2c5275a4a8623d0d43c272	k__Bacteria	0.96748	38.2	150	b9551 CP000804 Roseiflexus castenholzii HLO8 DSM 13941	+	Frankia casuarinae	0.05	0.05	Frankia
e755d78fb2f045d7c722881af4a52151	k__Bacteria	0.928862	37.9	150	b32978 NC_038008 Astrosyne radiata chloroplast	+	Collinsella tanakaei	0.05	0.06	Collinsella
8edae85e5fdbe15c20abb72c6511bb26	Unassigned	0.856483	37.5	150	b3451 NC_004113 Thermosynechococcus elongatus BP-1	-	Apibacter adventoris	0.05	0.05	Apibacter
37c3cfc1c8622b211c75d29155a8ce3e	k__Bacteria	0.860068	37.2	150	b32004 NZ_PXOH01000076 Aphanothece hegewaldii CCALA 016	-	Sneathia sanguinegens	0.05	0.05	Sneathia
71a68a9cf9037a3e401b3d19440ec1ea	k__Bacteria	0.944694	36.8	150	b32318 QBKQ01000001 Gramella gaetbulicola DSM 23082	+	Dictyostelium purpureum	0.05	0.05	Dictyostelium
7e269124e4bec57720a90bda514ce604	k__Bacteria	0.961687	36.5	150	b35763 NZ_WEGH01000003 Actinomadura macrotermitis RB68 CCUG 72669	+	Aureitalea marina	0.05	0.05	Aureitalea
225eaee67f98df5203452e1e15ae6b5d	k__Bacteria	0.919752	34.5	150	b19175 ACWH01000025 Bacteroides ovatus 3_8_47FAA	-	Brevibacterium yomogidense	0.05	0.05	Brevibacterium
b2a7d548be6b9579b92b154dba6274d4	k__Bacteria	0.900434	34.5	150	b35699 NZ_QKSB01000001 Putridiphycobacter roseus SM1701 KCTC 62302	-	Natranaerobius trueperi	0.05	0.05	Natranaerobius
c4e8d786e8d4f7086b9651fc4811065d	k__Bacteria	0.939669	32.7	150	b28412 CP007051 Desulfurella acetivorans A63	-	Ostreococcus tauri	0.05	0.05	Ostreococcus
05e09a49bb96c750f0d478ea92417397	k__Bacteria	0.798128	0	N/A	N/A		Zygosaccharomyces parabailii	0.05	0.05	Zygosaccharomyces
90d3233a26943508e3d60cc122b5e13e	k__Bacteria	0.894774	0	N/A	N/A		Anas platyrhynchos	0.05	0.05	Anas
5a270cd8f0dccb7063c3e6c41e2f0184	k__Bacteria; p__Actinobacteria; c__Actinomycetia	0.943785	86.8	150	b30897 NZ_FNRU01000002 Corynebacterium coyleae DSM 44184	+	Corynebacterium fournierii	0.04	0.37	Corynebacterium
9a4c089382dfa10af4b310a61299a7d1	k__Bacteria; p__Actinobacteria; c__Actinomycetia	0.943785	86.8	150	b30897 NZ_FNRU01000002 Corynebacterium coyleae DSM 44184	+	Corynebacterium fournierii	0.04	0.37	Corynebacterium
35cb216cbeb9ad500a5d4f05103f7b4b	k__Bacteria	0.950346	81.9	150	b29217 NZ_FUXD01000070 Megasphaera cerevisiae DSM 20462	+	Veillonella denticariosi	0.04	0.05	Veillonella
108df0303087b5e28de80dbaa66ff572	k__Bacteria; p__Actinobacteria; c__Actinomycetia	0.949009	79.6	150	b35901 NZ_WPCU01000006 Auraticoccus cholistanensis F435 JCM 33648	+	Mycolicibacterium brumae	0.04	0.07	Mycolicibacterium
d40ddac328ae2e9ea121ff999a858186	k__Bacteria	0.980273	78.5	150	b33591 NZ_QRCU01000077 Arthrobacter silvisoli NEAU-SA1	+	Actinomyces urinae	0.04	0.04	Actinomyces
b3735be8e70e060a3d4f9a21c54077ab	k__Bacteria	0.957249	74.7	150	b34302 NZ_MCIB01000039 Thermohalobacter berrensis CTT3	+	Thermohalobacter berrensis	0.04	0.04	Thermohalobacter
222f619a87677fef68bbcd40eed6c646	k__Bacteria	0.967335	70.8	150	b18291 AEPY01000001 Mobiluncus curtisii ATCC 51333	+	Alistipes ihumii	0.04	0.04	Alistipes
57e0145a5b65f69a58cd65f5378ef7fc	k__Bacteria	0.965307	69.3	150	b31515 NZ_LT962671 Raoultibacter massiliensis Marseille-P2849	+	Phascolarctobacterium faecium	0.04	0.04	Phascolarctobacterium
dc76b5858cab58d0dbea51436754e0ed	k__Bacteria	0.99163	68.5	150	b19035 NZ_ADLW01000004 Dysgonomonas mossii DSM 22836	+	Empedobacter falsenii	0.04	0.04	Empedobacter
8ae6269d00779837ed629784b6116c61	k__Bacteria	0.918969	63.4	150	b29217 NZ_FUXD01000070 Megasphaera cerevisiae DSM 20462	+	Megasphaera cerevisiae	0.04	0.05	Megasphaera
93ab9f8029187bfe45ac1d90b31457fc	k__Bacteria	0.985627	60.8	150	b33051 QLTS01000009 Phascolarctobacterium faecium DSM 14760	+	Flexistipes sinusarabici	0.04	0.04	Flexistipes
965c3fd0e3770bc6abba5a909265f0d2	Unassigned	0.448894	59.5	150	b29940 MF101448 Lophocladia kuetzingii PD1509 chloroplast	+	Mangrovibacterium marinum	0.04	0.04	Mangrovibacterium
a2252a6d927dcb9ff23e77749cd2f46d	Unassigned	0.448894	59.5	150	b29940 MF101448 Lophocladia kuetzingii PD1509 chloroplast	+	Mangrovibacterium marinum	0.04	0.04	Mangrovibacterium
2a6d5490f48b98e844084c931bca334f	k__Bacteria	0.849318	54.3	150	b35853 NZ_ML660161 Aliikangiella coralliicola M105 KCTC 72442	-	Rhodochaete parvula	0.04	0.04	Rhodochaete
9e81711504b897860fcc3de3cf39d8e1	k__Bacteria; p__Proteobacteria	0.735153	51.5	150	b27806 NC_018142 Propionibacterium propionicum F0230a	+	Methylibium petroleiphilum	0.04	0.04	Methylibium
3ccf95da08603207579d7ac23c0863c0	k__Bacteria	0.959186	50	150	b19248 NC_015713 Simkania negevensis Z	-	Lactobacillus amylophilus	0.04	0.04	Lactobacillus
475c17155705b6321356a15efce04661	k__Bacteria	0.887158	49.7	150	b4797 NC_002678 Mesorhizobium loti MAFF303099	-	Geobacter sulfurreducens	0.04	0.04	Geobacter
9a3ab574ac201d9a52712b79a5e25cb8	k__Bacteria	0.936559	49.5	150	b21522 NC_018868 Simiduia agarivorans SA1 DSM 21679	-	Desulfobacca acetoxidans	0.04	0.04	Desulfobacca
14e06b1a7eeed047103e98d4fa980bf2	k__Bacteria	0.887015	49	150	b33744 NZ_UGNY01000001 Legionella feeleii NCTC11978	-	Legionella donaldsonii	0.04	0.08	Legionella
803afcd7bc1aa803eb24ca0714b0202d	k__Bacteria	0.890328	49	150	b33744 NZ_UGNY01000001 Legionella feeleii NCTC11978	-	Legionella donaldsonii	0.04	0.08	Legionella
4a3a2364c7f2d97a18a0f669820bd3f3	k__Bacteria	0.930311	48.5	150	b22766 NZ_AMXY01000181 Xanthomonas translucens DAR61454	-	Desulfobacca acetoxidans	0.04	0.04	Desulfobacca
29fafdb1940df0b460669913ffdc1a31	k__Bacteria	0.960336	48.4	150	b16933 NZ_ADAE01000002 Citromicrobium bathyomarinum JL354	-	Inquilinus limosus	0.04	0.04	Inquilinus
471349f9c0339ddfe981c3ab9ff9a79f	k__Bacteria	0.86031	48.4	150	b10001 DS113191 Trichomonas vaginalis G3 ATCC PRA-98	+	Botrytis porri	0.04	0.04	Botrytis
aec6dff3e65e52b334d5cc8aa94982a4	k__Bacteria	0.953357	48	150	b10682 NC_010120 Neisseria meningitidis strain 53442	+	Zygosaccharomyces parabailii	0.04	0.04	Zygosaccharomyces
9cfc5edd156c0224422fc0aa2b0078d7	Unassigned	0.810318	48	150	b33753 NZ_UGQQ01000002 Mycolicibacterium senegalense NCTC4524	-	Enterocloster citroniae	0.04	0.04	Enterocloster
ee6287ede12fca4d97d4ab9d10febf18	k__Bacteria	0.899974	47.9	150	b33657 UGHC01000001 Grimontia hollisae NCTC11641	-	Caenorhabditis remanei	0.04	0.04	Caenorhabditis
5860d0310ab9680cc4fbb57f409b675c	k__Bacteria	0.946244	47.4	150	b26972 NZ_AOCN01000019 Leucobacter salsicius M1-8	-	Heterocephalus glaber	0.04	0.04	Heterocephalus
6b6648abea0c9d3c5924013d46e246b1	k__Bacteria	0.946244	47.4	150	b26972 NZ_AOCN01000019 Leucobacter salsicius M1-8	-	Heterocephalus glaber	0.04	0.04	Heterocephalus
73dc5b492ff2c5c60c79c217cac8fa6d	k__Bacteria	0.908038	47.4	150	b22745 NZ_ANPE01000219 Arthrobacter crystallopoietes BAB-32	-	Phaeodactylum tricornutum	0.04	0.04	Phaeodactylum
c70ed5176f2688950430a2588a2096ae	k__Bacteria	0.88965	47.4	150	b3492 AY166565 Bifidobacterium catenulatum JCM7130	+	Aedes aegypti	0.04	0.04	Stegomyia
afd4a41626f9ce5b2b0c8976a8fc5b39	k__Bacteria	0.914488	47.3	150	b12782 EQ962657 Talaromyces stipitatus ATCC 10500	-	Desulfobacca acetoxidans	0.04	0.04	Desulfobacca
e2d476268d81b0f1104676037fbfebc6	k__Bacteria	0.955707	47.3	150	b10682 NC_010120 Neisseria meningitidis strain 53442	+	Zygosaccharomyces parabailii	0.04	0.04	Zygosaccharomyces
32ff90a64b9615acb545fb6b6acc9af1	k__Bacteria	0.927239	46.9	150	b29811 NZ_MUMG01000127 Crossiella equi NRRL B-24104	-	Methanosarcina mazei	0.04	0.04	Methanosarcina
2b09e977bd5cfe982bb059cee6760a60	Unassigned	0.916098	46.9	150	b18298 NZ_ACUJ01000001 Chlamydia muridarum MopnTet14	+	Brachionus ibericus	0.04	0.04	Brachionus
c9e9173cd4f8f11329013d0f2d72b9b8	Unassigned	0.878325	46.8	150	b18298 NZ_ACUJ01000001 Chlamydia muridarum MopnTet14	+	Pediculus humanus	0.04	0.04	Pediculus
17cb54c83ad6609a7565d34eac6708ce	k__Bacteria	0.913425	46.7	150	b21510 AGZO01000017 Parabacteroides goldsteinii CL02T12C30	+	Boseongicola aestuarii	0.04	0.04	Boseongicola
36fba2a3ca18c72cbf84c389b839d93a	k__Bacteria	0.915723	46.7	150	b10799 NZ_ABJS01000012 Rhizobium leguminosarum bv. trifolii WSM1325	+	Kuetzingia canaliculata	0.04	0.04	Kuetzingia
85d4746db70e9dc2fefd18afc32acbf4	k__Bacteria	0.913425	46.7	150	b21510 AGZO01000017 Parabacteroides goldsteinii CL02T12C30	+	Boseongicola aestuarii	0.04	0.04	Boseongicola
ad75ff47b9c27e5c698846fc999f5e05	k__Bacteria	0.907325	46.6	150	b16425 NC_013799 Hydrogenobacter thermophilus TK-6	-	Cecembia calidifontis	0.04	0.04	Cecembia
f828196251030678d5717afb7c4f16b2	Unassigned	0.902627	46.5	150	b26972 NZ_AOCN01000019 Leucobacter salsicius M1-8	-	Botryotinia draytonii	0.04	0.04	Botryotinia
3ecc97531808fe6a458e9e9c0da568fd	k__Bacteria	0.867979	46.3	150	b34644 NZ_RRCM01000002 Lachnoanaerobaculum orale DSM 24553	-	Phocoenobacter uteri	0.04	0.04	Phocoenobacter
b1c6f458f63c0ca2f589250a50a73681	k__Bacteria	0.977823	46.3	150	b15851 FJ860273 Oxalicibacterium flavum TA17 DSM 15506	+	Photobacterium frigidiphilum	0.04	0.06	Photobacterium
0aa0487f5a4c10fbee983054b41ca8e8	k__Bacteria	0.9235	46.2	150	b34814 SMZX01000002 Microbacterium oleivorans F-B2	-	Desulfococcus oleovorans	0.04	0.04	Desulfococcus
666cdcdc5bfcc1789672d843f7da1b55	k__Bacteria	0.919773	46.2	150	b26972 NZ_AOCN01000019 Leucobacter salsicius M1-8	-	Alkalibacterium pelagium	0.04	0.04	Alkalibacterium
d89c7bda553d97bd63aa57c113cb0a94	k__Bacteria	0.880836	46.2	150	b15771 GU139239 Trichophyton mentagrophytes	+	Trichophyton rubrum	0.04	0.06	Trichophyton
9d6724e4ffceef680ebac97651952dce	Unassigned	0.804717	46.2	150	b12406 CP001100 Chloroherpeton thalassium ATCC 35110	-	Acholeplasma hippikon	0.04	0.04	Acholeplasma
557a99b856d5646f85b117964fa5f387	k__Bacteria	0.972002	46.1	150	b32372 NZ_MSGP01000279 Streptomyces viridosporus NRRL 2414	+	Aureitalea marina	0.04	0.04	Aureitalea
5a7aa609509eb438d8fd37d7bcb57064	k__Bacteria	0.972002	46.1	150	b32372 NZ_MSGP01000279 Streptomyces viridosporus NRRL 2414	+	Aureitalea marina	0.04	0.04	Aureitalea
664d5419250570792e6bde816572a18d	k__Bacteria	0.902381	46	150	b34643 NZ_BHYK01000001 Clostridium tagluense A121	+	Clostridium tagluense	0.04	0.05	Clostridium
72ab35f1302e638f6ef1e3bb6ee37c56	k__Bacteria	0.917334	45.8	150	b3443 AY123729 Streptococcus orisratti ATCC 700640	+	Sporolactobacillus nakayamae	0.04	0.04	Sporolactobacillus
54aa4c6a5284eb9dd00ef1430fc85a36	k__Bacteria	0.896652	45.7	150	b26394 NZ_AJJH01000065 Rhodococcus imtechensis RKJ300 JCM 13270	+	Heliothis virescens	0.04	0.04	Heliothis
a9a3e9f9179112f6fe3fa620d7938c95	k__Bacteria	0.895024	45.7	150	b26394 NZ_AJJH01000065 Rhodococcus imtechensis RKJ300 JCM 13270	+	Heliothis virescens	0.04	0.04	Heliothis
c6c18602dcf4f672111d45ec69b4ef77	k__Bacteria	0.909292	45.7	150	b3497 AY166566 Bifidobacterium longum subsp. infantis D6-9-6	-	Bigelowiella natans	0.04	0.04	Bigelowiella
fe84d61f2cef6d1fcdd6e1ad1ccfa77e	k__Bacteria	0.895024	45.7	150	b26394 NZ_AJJH01000065 Rhodococcus imtechensis RKJ300 JCM 13270	+	Heliothis virescens	0.04	0.04	Heliothis
1c036c15dc8f3041364de63c70f904ac	k__Bacteria	0.96348	45.5	150	b26366 NZ_AMBZ01000004 Paenibacillus alvei DSM 29	-	Rhizobium grahamii	0.04	0.04	Rhizobium
3d3d2689966160786398a5d0e5e736b2	k__Bacteria	0.704922	45.5	150	b5840 AY691310 Clostridium aldrichii ATCC 49358	+	Fusobacterium russii	0.04	0.05	Fusobacterium
4ba2752b4fcb7754c001d9c56a9dd300	k__Bacteria	0.907989	45.5	150	b30660 NZ_LMVP01000090 Methanosarcina spelaei MC-15	-	Caldilinea aerophila	0.04	0.04	Caldilinea
db571a25b4d5f56b45307aac8335ffc3	Unassigned	0.979497	45.5	150	b32152 NZ_PVBS01000005 Sphingobacterium gobiense ACCC 05757	+	Meleagris gallopavo	0.04	0.04	Meleagris
c261b1e27b8d31d15cb1523d2b01633f	Unassigned	0.907641	45.1	150	b33223 NZ_QGMZ01000015 Methanospirillum stamsii Pt1	-	Desulfobacca acetoxidans	0.04	0.04	Desulfobacca
ac077bf5c6e9b7f1c5606a9aa5576f96	k__Bacteria	0.901468	45	150	b3497 AY166566 Bifidobacterium longum subsp. infantis D6-9-6	-	Bigelowiella natans	0.04	0.04	Bigelowiella
d6b3457482438c86981adf718547b765	k__Bacteria	0.892049	44.8	150	b28705 NZ_MLJO01000013 Monashia flava MUSC 78	+	Alkalibacterium pelagium	0.04	0.05	Alkalibacterium
583e852673b8382cfa1a2c9520373a5b	k__Bacteria	0.952365	44.7	150	b32099 PVTE01000010 Spirosoma oryzae DSM 28354	-	Arsenicibacter rosenii	0.04	0.04	Arsenicibacter
fce3901388c4b088a292a80c4ecead24	k__Bacteria	0.951794	44.7	150	b31266 OCST01000001 Salinibacterium xinjiangense CGMCC 1.05381	-	Brachionus ibericus	0.04	0.04	Brachionus
fc8ab9f710e68994e0a9398c6308b4bd	k__Bacteria	0.923357	44.6	150	b34331 NZ_RBED01000101 Arthrobacter oryzae TNB02	+	Desulfobacca acetoxidans	0.04	0.04	Desulfobacca
e2da3798d8dc3b236b70bcbf9f1baeb7	Unassigned	0.512341	44.5	150	b31680 BDEE01000001 Tetragenococcus halophilus subsp. Halophilus NISL 7125	-	Entamoeba dispar	0.04	0.05	Entamoeba
2fa6ad30d03a44eaf8853de5ca837122	k__Bacteria	0.970503	44.4	150	b29508 NZ_LQPS01000050 Mycobacterium senuense DSM 44999	+	Duganella zoogloeoides	0.04	0.09	Duganella
58f3d3995ec7523eb9a1da965eb45543	k__Bacteria	0.927878	44.4	150	b15823 FN555380 Arcobacter skirrowii R-36844	+	Desulfobacca acetoxidans	0.04	0.04	Desulfobacca
67b328ddb5253fd4aec1a76bb70fb81d	k__Bacteria	0.970503	44.4	150	b29508 NZ_LQPS01000050 Mycobacterium senuense DSM 44999	+	Duganella zoogloeoides	0.04	0.09	Duganella
f04603f5da7a840abe7ff3023350932c	k__Bacteria	0.894534	44.4	150	b31778 JALY01000163 Petrotoga halophila DSM 16923	+	Blastomyces dermatitidis	0.04	0.04	Blastomyces
6a74294d3bbc886c5be7ceb16a7addf4	Unassigned	0.905085	44.3	150	b15823 FN555380 Arcobacter skirrowii R-36844	+	Sclerotinia sclerotiorum	0.04	0.04	Sclerotinia
aa4ffd4d3d64fd4c403ae6eeaa9ea522	k__Bacteria	0.941104	44.2	150	b26972 NZ_AOCN01000019 Leucobacter salsicius M1-8	-	Amycolatopsis rubida	0.04	0.04	Amycolatopsis
d8c8d99cd819b4f5322de6f442666575	k__Bacteria	0.896264	44.2	150	b34828 NZ_CAAAIP010000009 Legionella tucsonensis 1087-AZ-H	+	Anaplasma ovis	0.04	0.06	Anaplasma
e68c1dcd96313a6c38f57e4c6a9dd54e	k__Bacteria	0.906592	44.2	150	b18298 NZ_ACUJ01000001 Chlamydia muridarum MopnTet14	+	Desulfobacca acetoxidans	0.04	0.04	Desulfobacca
2a3ee1edd58bf307340f319f828248b4	k__Bacteria	0.925452	44.1	150	b33223 NZ_QGMZ01000015 Methanospirillum stamsii Pt1	-	[Arcobacter] porcinus	0.04	0.04	Aliarcobacter
28a5cec5ed5b99e88e6dc65e5ddd9db5	k__Bacteria	0.942322	43.6	150	b1325 NC_000853 Thermotoga maritima MSB8	-	Deinococcus aquatilis	0.04	0.07	Deinococcus
20af74ba2d9e3cc6774cd58cf5d3dece	k__Bacteria	0.929247	43.1	150	b34331 NZ_RBED01000101 Arthrobacter oryzae TNB02	+	Desulfobacca acetoxidans	0.04	0.04	Desulfobacca
fddc969321ada5226ddf852c8eac7ed0	k__Bacteria	0.970258	42.9	150	b34782 SDMQ01000003 Propioniciclava sinopodophylli KCTC 33808	+	Pseudonocardia oroxyli	0.04	0.04	Pseudonocardia
3c26a954a7bbf6d13e1620752e783a05	k__Bacteria	0.91578	42.7	150	b32216 NZ_PJRO01000006 Mesorhizobium loti LU	-	Desulfovibrio ferrireducens	0.04	0.04	Desulfovibrio
58775291eb71f5717e09ce85f56ae9cf	k__Bacteria	0.928144	42.7	150	b34331 NZ_RBED01000101 Arthrobacter oryzae TNB02	+	Desulfobacca acetoxidans	0.04	0.04	Desulfobacca
a75fbedfddd2d79bf3bba3c4960bbe16	k__Bacteria	0.925962	42.7	150	b34331 NZ_RBED01000101 Arthrobacter oryzae TNB02	+	Desulfobacca acetoxidans	0.04	0.04	Desulfobacca
2e348d792cab61dc1d60398c513f752b	Unassigned	0.73685	42.7	150	b441 Y09416 Onchocerca volvulus	-	Rhizosolenia fallax	0.04	0.04	Rhizosolenia
4abf66c2fc3830c3868cdb9150780838	Unassigned	0.73685	42.7	150	b441 Y09416 Onchocerca volvulus	-	Rhizosolenia fallax	0.04	0.04	Rhizosolenia
ef9f1696eb6871a621cb9b8d974a9de1	Unassigned	0.73685	42.7	150	b441 Y09416 Onchocerca volvulus	-	Rhizosolenia fallax	0.04	0.04	Rhizosolenia
548ad4ac86f663bb766cb830f94acb65	k__Bacteria	0.780316	42.6	150	b441 Y09416 Onchocerca volvulus	-	Rhizosolenia fallax	0.04	0.04	Rhizosolenia
ba7e4a419f82ab48b666a8ff02f618a5	k__Bacteria	0.911089	42.5	150	b28046 KF275121 Planktothrix agardhii NIVA-CYA 68	-	Comamonas kerstersii	0.04	0.05	Comamonas
a93e1a09bac869353d8f4d2e2b4ee705	k__Bacteria	0.956718	42.4	150	b307 AF145252 Rhodothermus marinus ITI 376	+	Alistipes dispar	0.04	0.04	Alistipes
17267fae63a8b97ead516d5cce39f25d	k__Bacteria	0.855913	42.3	150	b10740 EU348750 Strongyloides ratti	-	Acaromyces ingoldii	0.04	0.04	Acaromyces
29d7d14447b528c4fdc680029c5147e7	k__Bacteria	0.935811	42.3	150	b32349 BFCH01000008 Mycobacterium montefiorense BS	+	Aspergillus sclerotioniger	0.04	0.04	Aspergillus
2eba9c28a6c5842456a2f8b351e05265	k__Bacteria	0.931644	42.3	150	b34331 NZ_RBED01000101 Arthrobacter oryzae TNB02	+	Desulfobacca acetoxidans	0.04	0.04	Desulfobacca
24572b9bd4447b721eaaceeed6151aaf	k__Bacteria	0.944203	42.2	150	b29474 NZ_LQPT01000061 Mycobacterium sherrisii ATCC BAA-832	+	Polaromonas naphthalenivorans	0.04	0.04	Polaromonas
519b626abf3db31763b12e10fd24267c	k__Bacteria	0.902888	42.2	150	b33435 NZ_QGDS01000017 Faecalicatena contorta NLAE-zl-C134	-	Babesia bovis	0.04	0.04	Babesia
45c9419579cf498b7eed2b72f20a99f7	k__Bacteria	0.897659	42	150	b7909 DQ059467 Campylobacter gracilis ATCC 33236	-	Triticum aestivum	0.04	0.04	Triticum
06068bd280e4578050b5f69f8617ca79	k__Bacteria	0.866362	41.9	150	b3454 NC_004193 Oceanobacillus iheyensis strain HTE831	+	Microchloropsis salina	0.04	0.04	Microchloropsis
efd35d107cc50ef7665d2880fa84c31e	k__Bacteria	0.955814	41.9	150	b35478 NZ_RHOQ01000006 Companilactobacillus baiquanensis strain 184-8	-	Moraxella nonliquefaciens	0.04	0.04	Moraxella
0a3a9d9112b6b96404959617b5aac938	Unassigned	0.724842	41.9	150	b21518 NC_018870 Thermacetogenium phaeum PB DSM 12270	+	Rhizosolenia fallax	0.04	0.04	Rhizosolenia
16ab7e6be563d8b99d4ff569c02de8db	k__Bacteria	0.927005	41.8	150	b4423 NC_007953 Burkholderia xenovorans LB400	+	Methanospirillum hungatei	0.04	0.04	Methanospirillum
2cd943fb17ed1ee072ca5b32a28deca4	k__Bacteria	0.920958	41.7	150	b35668 NZ_RFFH01000006 Nocardia stercoris NEAU-LL90 JCM 32663	+	Nannochloropsis oculata	0.04	0.04	Nannochloropsis
d3d873b66df122eb3ae3c3620c04a288	k__Bacteria	0.925402	41.7	150	b30331 NZ_FONL01000007 Succiniclasticum ruminis DSM 9236	+	Pediculus humanus	0.04	0.04	Pediculus
8ef1848f0c45f9384fcafd970d33426f	Unassigned	0.863113	41.6	150	b27693 CP003467 Candidatus Carsonella ruddii DC	+	Chloroherpeton thalassium	0.04	0.04	Chloroherpeton
a0f028f7b179a3b992f448839d0be376	k__Bacteria	0.973078	41.5	150	b35509 NZ_BJDI01000004 Lactiplantibacillus nangangensis strain 381-7	-	Lactobacillus saerimneri	0.04	0.04	Ligilactobacillus
2f6e0befcb7cee5e471fe7a41a72bd5d	k__Bacteria	0.95099	41.4	150	b35478 NZ_RHOQ01000006 Companilactobacillus baiquanensis strain 184-8	-	Moraxella nonliquefaciens	0.04	0.04	Moraxella
b05161e7112d07e066ad1320b6735d8e	k__Bacteria	0.903776	41.3	150	b33223 NZ_QGMZ01000015 Methanospirillum stamsii Pt1	-	Rathayibacter toxicus	0.04	0.04	Rathayibacter
61d9a792a62be3fb1ecea1347a63a727	k__Bacteria	0.963772	41.2	150	b35763 NZ_WEGH01000003 Actinomadura macrotermitis RB68 CCUG 72669	+	Parascardovia denticolens	0.04	0.04	Parascardovia
60343e81c3b036ae3c2aafa1972c073c	Unassigned	0.919348	41.2	150	b18298 NZ_ACUJ01000001 Chlamydia muridarum MopnTet14	+	Criibacterium bergeronii	0.04	0.04	Criibacterium
1deeec4e763cc39d98487bf8911e5607	k__Bacteria	0.899699	41	150	b19285 NC_015757 Sulfobacillus acidophilus TPY	-	Intestinimonas butyriciproducens	0.04	0.04	Intestinimonas
2280593e666c58316db450c0bbb05725	k__Bacteria	0.950686	40.6	150	b31074 NZ_OBKZ01000043 Pseudomonas lundensis MFPA15A1205	+	Vitis vinifera	0.04	0.04	Vitis
7c4be8a2d3f005f444ba2ba14a2e34e7	Unassigned	0.905823	40.3	150	b27829 NC_022261 Nannochloropsis salina strain CCMP537	-	Microchloropsis salina	0.04	0.04	Microchloropsis
80ad87ad25c060b160e6e5cd764adb02	Unassigned	0.906591	40.2	150	b15677 GU060633 Riemerella anatipestifer WJ-4	+	Dicyema japonicum	0.04	0.04	Dicyema
d6d5ef4f7cb8a0557221895977144702	k__Bacteria	0.898052	39.3	150	b14479 CP002083 Hyphomicrobium denitrificans ATCC 51888	+	Danaus plexippus	0.04	0.04	Danaus
9a794266fc7216d11232fe5088f33ef1	k__Bacteria	0.871415	39.2	150	b31115 NZ_AP018316 Dolichospermum compactum NIES-806	+	Anaerococcus lactolyticus	0.04	0.04	Anaerococcus
5bccdf94c6306fe9f6aea19a8db67a98	k__Bacteria	0.95616	39	150	b17418 NC_014225 Waddlia chondrophila WSU 86-1044 ATCC VR-1470	-	Frankia casuarinae	0.04	0.04	Frankia
ba595171716bde1c7344d671f8f957bf	k__Bacteria	0.892323	38.8	150	b17720 NC_014377 Thermosediminibacter oceani DSM 16646	-	Methanosarcina spelaei	0.04	0.04	Methanosarcina
11623aa4312b44723ef338644c9b607b	k__Bacteria	0.908715	38.6	150	b27829 NC_022261 Nannochloropsis salina strain CCMP537	-	Microchloropsis salina	0.04	0.04	Microchloropsis
28289fe0194a3d602d82ee2dc01fd1c6	k__Bacteria	0.905042	38.6	150	b20100 JN681881 Amphobotrys ricini CopAr-5	-	Chryseobacterium joostei	0.04	0.07	Chryseobacterium
4c30640f90fe243b5782832dbef507f8	k__Bacteria	0.915964	38.6	150	b33374 QMCC01000008 Rhodobacter johrii CDR-SL 7Cii	-	Calothrix elsteri	0.04	0.04	Calothrix
5eb0d2d14e871b3d085b170b5da94972	k__Bacteria	0.908715	38.6	150	b27829 NC_022261 Nannochloropsis salina strain CCMP537	-	Microchloropsis salina	0.04	0.04	Microchloropsis
a2c6b689061302aa2a7e0ae01ac052b9	k__Bacteria	0.909937	38.6	150	b27829 NC_022261 Nannochloropsis salina strain CCMP537	-	Microchloropsis salina	0.04	0.04	Microchloropsis
770bb33e4375506b5a58077731e41fa7	k__Bacteria	0.886513	38.5	150	b198 AF085694 Candida albicans mitochondrion ATCC 10261	-	Amycolatopsis lexingtonensis	0.04	0.04	Amycolatopsis
6344db15ede83a6a5d44cb3968537dc4	Unassigned	0.914654	38.5	150	b9296 DQ158856 Bigelowiella natans	-	Bigelowiella natans	0.04	0.04	Bigelowiella
4b125c0cc5c81673c15811dd08014d7f	k__Bacteria	0.947518	38.4	150	b9429 DQ212066 Thiothrix unzii ATCC 49747	+	Enterovibrio nigricans	0.04	0.04	Enterovibrio
26d03eced3225324e4f73f39185467f7	k__Bacteria	0.885524	38.3	150	b20100 JN681881 Amphobotrys ricini CopAr-5	-	Chryseobacterium joostei	0.04	0.07	Chryseobacterium
29158241c6df4549677f3d6a3aa4ce74	k__Bacteria	0.874076	38.2	150	b198 AF085694 Candida albicans mitochondrion ATCC 10261	-	Heliothis virescens	0.04	0.04	Heliothis
3cc4c20ef63135615bf3d96d8c2cd00a	k__Bacteria	0.964677	38.2	150	b33690 UGPW01000001 Moraxella ovis NCTC11227	-	Duganella lactea	0.04	0.04	Duganella
9e238eda2d88f25070a7bdc4044d9d5e	k__Bacteria	0.91079	38.2	150	b27601 NZ_ANGB01000002 Pseudomonas alcaliphila 34	+	Nannochloropsis oceanica	0.04	0.06	Nannochloropsis
22261e869fcdb39aac4661138c18306b	k__Bacteria	0.905967	38	150	b3451 NC_004113 Thermosynechococcus elongatus BP-1	-	Caminibacter mediatlanticus	0.04	0.04	Caminibacter
390322b6903f05fdbcccf475f0b974a8	k__Bacteria	0.932692	37.9	150	b32978 NC_038008 Astrosyne radiata chloroplast	+	Collinsella tanakaei	0.04	0.04	Collinsella
c133f76ab8544e649ef9cbb902929644	k__Bacteria	0.92665	37.8	150	b33374 QMCC01000008 Rhodobacter johrii CDR-SL 7Cii	-	Calothrix elsteri	0.04	0.04	Calothrix
bd08f8e80cc4d308b492b742badf12f5	Unassigned	0.867221	37.8	150	b12007 NC_010644 Elusimicrobium minutum Pei191	-	Elusimicrobium minutum	0.04	0.04	Elusimicrobium
52d140bf711997488aa2a85b65ed84dd	k__Bacteria	0.90002	37.6	150	b30364 NZ_FMYH01000004 Sanguibacter gelidistatuariae ISLP-3	+	Trichococcus patagoniensis	0.04	0.05	Trichococcus
6ca0e98c0c16609f8ce1181ef5e34b8a	k__Bacteria	0.916081	37.6	150	b34850 NZ_SMBZ01000020 Sphingobacterium alimentarium DSM 22362	-	Brugia malayi	0.04	0.04	Brugia
7843d68c3c4769ffda1bf62bcbbee4de	k__Bacteria	0.91587	37.6	150	b31778 JALY01000163 Petrotoga halophila DSM 16923	+	Blastomyces dermatitidis	0.04	0.04	Blastomyces
51a3d7b287fc64c876e82c700a3222ef	k__Bacteria	0.926126	37.5	150	b3366 AY123680 Anaerococcus vaginalis ATCC 51170	+	Lactobacillus composti	0.04	0.04	Lactobacillus
cefd3b84e544fc1ca85ef0ed1155ebce	k__Bacteria	0.896974	37.5	150	b34850 NZ_SMBZ01000020 Sphingobacterium alimentarium DSM 22362	-	Pediculus humanus	0.04	0.04	Pediculus
1cfc4464954889091f468527f582e42a	k__Bacteria	0.951077	37.4	150	b166 U88092 Neorickettsia sennetsu Japan	-	Prevotella colorans	0.04	0.04	Prevotella
c25e62f1e37c389600ee9eb6856e4ff1	k__Bacteria	0.888144	37.1	150	b34850 NZ_SMBZ01000020 Sphingobacterium alimentarium DSM 22362	-	Brugia malayi	0.04	0.04	Brugia
8181778da9a6b9ca3816346ba4b34809	k__Bacteria	0.91886	36.9	150	b29590 CP019343 Oceanicoccus sagamiensis NBRC 107125	+	Caminibacter mediatlanticus	0.04	0.04	Caminibacter
183e5d96aa0741ef81bc6f10822db8b6	k__Bacteria	0.936928	36.5	150	b312 AF195273 Ehrlichia ewingii	+	Alkalibacterium pelagium	0.04	0.06	Alkalibacterium
5554966d1b39430758b8ae44d3dfc6b0	k__Bacteria	0.913236	36.3	150	b26373 NZ_AKKV01000035 Bacillus macauensis ZFHKF-1	+	Aspergillus nidulans	0.04	0.04	Aspergillus subgen. Nidulantes
40ff055a5657fe63843a9ee166491a88	k__Bacteria	0.961736	36.2	150	b35763 NZ_WEGH01000003 Actinomadura macrotermitis RB68 CCUG 72669	+	Parascardovia denticolens	0.04	0.04	Parascardovia
94bec282b795fb285b41f3015ecc8ac1	k__Bacteria	0.961736	36.2	150	b35763 NZ_WEGH01000003 Actinomadura macrotermitis RB68 CCUG 72669	+	Parascardovia denticolens	0.04	0.04	Parascardovia
6abd5831dbaa69236e60d1e64256aa00	k__Bacteria	0.97955	35.8	150	b32372 NZ_MSGP01000279 Streptomyces viridosporus NRRL 2414	+	Aureitalea marina	0.04	0.04	Aureitalea
0fbd2d7c53ca49080b92665254c94834	k__Bacteria	0.819709	35.3	150	b12665 XM_001747213 Monosiga brevicollis MX1	-	Monosiga brevicollis	0.04	0.04	Monosiga
6aeeb42183e5346c3285932b3fcb5889	k__Bacteria	0.926	35.1	150	b4848 AJ558221 Helicobacter pylori 7546	-	Coilia nasus	0.04	0.04	Coilia
42bdbba7197c8556a1c00852379eafc2	k__Bacteria	0.940192	34.6	150	b166 U88092 Neorickettsia sennetsu Japan	-	Prevotella colorans	0.04	0.04	Prevotella
ebcc3d120bdbf6d78413e23c65d960dc	k__Bacteria	0.904501	34.4	150	b10959 CP000860 Candidatus Desulforudis audaxviator MP104C	+	Acetobacter persici	0.04	0.04	Acetobacter
3f84103a8a6cd33c08a7ef5740116718	k__Bacteria	0.889625	33.8	150	b30804 OCNJ01000017 Caenispirillum bisanense USBA 140	+	Leeuwenhoekiella polynyae	0.04	0.04	Leeuwenhoekiella
e4177c7f520a6e2dd43fe3845c19ed83	k__Bacteria	0.889625	33.8	150	b30804 OCNJ01000017 Caenispirillum bisanense USBA 140	+	Leeuwenhoekiella polynyae	0.04	0.04	Leeuwenhoekiella
e6a2525ee2b68a91e66ea88c36330a66	k__Bacteria	0.938785	33.7	150	b22815 HE601803 Chlamydia trachomatis E/SotonE8	+	Bacteroides gallinarum	0.04	0.04	Bacteroides
cc1fac9c0fda36954b635606d627f229	Unassigned	0.852082	33	150	b26276 AGYH01000018 Enterocloster bolteae 90A9	-	Theileria annulata	0.04	0.04	Theileria
fe766cdcec9807d7e7700698cc941df4	Unassigned	0.852082	33	150	b26276 AGYH01000018 Enterocloster bolteae 90A9	-	Theileria annulata	0.04	0.04	Theileria
21de2c60d0195e17f31fbc49788ce3a8	k__Bacteria	0.94674	32.9	150	b858 AY004281 Scardovia inopinata DSM10107	+	Hathewaya limosa	0.04	0.04	Hathewaya
e9e4bba3c995453e9d10803e8f41f85d	Unassigned	0.928226	32.5	150	b19264 CP002244 Candidatus Tremblaya princeps PCIT	+	Deinococcus terrestris	0.04	0.04	Deinococcus
fa7c9463e5101ef01a8af978ab8dad7f	k__Bacteria	0.825314	31.9	150	b31390 NZ_LKTR01000012 Salegentibacter salarius KCTC 12974	-	Salegentibacter salarius	0.04	0.05	Salegentibacter
e6ffa4da9c9b8ad6694f45bae0203bc2	k__Bacteria	0.93652	31.7	150	b30660 NZ_LMVP01000090 Methanosarcina spelaei MC-15	-	Collinsella tanakaei	0.04	0.05	Collinsella
85410e33d54a24d69617d6c6f8acf76f	k__Bacteria	0.897726	31.4	150	b27652 ASZZ01000014 Streptococcus mitis 17/34	-	Staphylococcus edaphicus	0.04	0.04	Staphylococcus
dbebedc28986d26ef3e2b18a61c48b95	k__Bacteria	0.897068	0	N/A	N/A		Brachionus ibericus	0.04	0.04	Brachionus
ff0e41a725e570b35777437621d8ca65	k__Bacteria	0.886904	0	N/A	N/A		Magnetofaba australis	0.04	0.04	Magnetofaba
91926e8c40cbc77376f8a2c543f7bc6a	k__Bacteria	0.978332	75.2	150	b17650 AB547573 Porphyromonas asaccharolytica JCM 6326	+	Cryobacterium soli	0.03	0.05	Cryobacterium
36e0726ea9bb1ce4973ab5e5f94fa11a	k__Bacteria	0.969932	74.5	150	b17650 AB547573 Porphyromonas asaccharolytica JCM 6326	+	Acidithiobacillus ferrivorans	0.03	0.03	Acidithiobacillus
8e97a9c0b78f8d35f570ddf3d2e3e0ae	k__Bacteria	0.96648	66.9	150	b34813 SMZQ01000015 Arthrobacter nitrophenolicus S-A1	+	Actinobaculum massiliense	0.03	0.03	Actinobaculum
2f69670887985cead77aacebb9c06dae	k__Bacteria	0.987704	64.1	150	b35077 SORX01000006 Jeotgalibacillus salarius ASL-1	+	Flexistipes sinusarabici	0.03	0.03	Flexistipes
9e078189a30b4a536a5da43f3d85f55b	Unassigned	0.417659	62.7	150	b3384 AY123736 Finegoldia magna ATCC 29328	+	Cliftonaea pectinata	0.03	0.03	Cliftonaea
fbe06c69c905ee2d71947173787e28a7	k__Bacteria	0.983394	62.2	150	b33609 QUNH01000001 Winogradskyella sediminis DSM 28134	+	Empedobacter falsenii	0.03	0.03	Empedobacter
8c4d9b7922ba3ec7df561ad24ec1b5d2	k__Bacteria	0.984162	60.9	150	b30563 LT906465 Chryseobacterium taklimakanense NCTC13490	+	Phascolarctobacterium faecium	0.03	0.03	Phascolarctobacterium
44f07507531b12ad7c54890f00e7500a	k__Bacteria	0.979493	60.8	150	b33051 QLTS01000009 Phascolarctobacterium faecium DSM 14760	+	Phascolarctobacterium faecium	0.03	0.03	Phascolarctobacterium
0ed65d003edbebe0ee01e424683888e8	Unassigned	0.448894	59.5	150	b29940 MF101448 Lophocladia kuetzingii PD1509 chloroplast	+	Mangrovibacterium marinum	0.03	0.03	Mangrovibacterium
49f26fb4aa395565f6b47f352d3bfa2a	Unassigned	0.450199	59.5	150	b29940 MF101448 Lophocladia kuetzingii PD1509 chloroplast	+	Mangrovibacterium marinum	0.03	0.03	Mangrovibacterium
8881011ff17717853be2b90508fa1a05	Unassigned	0.448894	59.5	150	b29940 MF101448 Lophocladia kuetzingii PD1509 chloroplast	+	Mangrovibacterium marinum	0.03	0.03	Mangrovibacterium
ac729692c6a1183e37c7eb087830b417	Unassigned	0.448894	59.5	150	b29940 MF101448 Lophocladia kuetzingii PD1509 chloroplast	+	Mangrovibacterium marinum	0.03	0.03	Mangrovibacterium
989a909a4053eafe5d5178f9246a2971	k__Bacteria	0.907719	57.9	150	b21746 AB576487 Bacteroides faecichinchillae JCM 17102	+	Sneathia sanguinegens	0.03	0.04	Sneathia
4bf4fb43a40bc0fa15dc34505aa0aa4b	k__Bacteria	0.904367	57.5	150	b21746 AB576487 Bacteroides faecichinchillae JCM 17102	+	Sneathia sanguinegens	0.03	0.03	Sneathia
f1938029ff37afbcb627e0b904eb8c15	k__Bacteria	0.944258	55.6	150	b15735 FN391700 Gluconacetobacter liquefaciens LMG 1509	+	Candidatus Desulforudis audaxviator	0.03	0.03	Candidatus Desulforudis
9d2f2ddcd5bdcbf87a05c5ddef97a7e4	Unassigned	0.911999	53.4	150	b19243 AFQJ01000002 Lactobacillus johnsonii pf01	-	Gomphoneis minuta	0.03	0.03	Gomphoneis
8ec25dacf8f604f27ec1fcb15e6e7eee	k__Bacteria	0.945753	53.2	150	b26972 NZ_AOCN01000019 Leucobacter salsicius M1-8	-	Spirochaeta africana	0.03	0.04	Spirochaeta
20ad35bf742fa557a2ee57f4fe36ca68	k__Bacteria	0.965353	52.9	150	b27395 NZ_KB898646 Halomonas zhanjiangensis DSM 21076	+	Polaribacter porphyrae	0.03	0.03	Polaribacter
78342b4b21ec1c00d28cc2f6a274ca25	k__Bacteria	0.966086	52.9	150	b27395 NZ_KB898646 Halomonas zhanjiangensis DSM 21076	+	Polaribacter porphyrae	0.03	0.03	Polaribacter
af1312d380ee784a11887cc6ffe3d335	k__Bacteria	0.965353	52.9	150	b27395 NZ_KB898646 Halomonas zhanjiangensis DSM 21076	+	Polaribacter porphyrae	0.03	0.03	Polaribacter
ba20eca5e5af699d83305dbec5a21815	k__Bacteria	0.868043	52.4	150	b20408 ADLP01000011 Clostridium perfringens WAL-14572	-	Bostrychia tenella	0.03	0.05	Bostrychia
7bc52965df5622e00c02a3ea79f54ffb	Unassigned	0.86685	52.3	150	b21415 NC_018704 Amphibacillus xylanus NBRC 15112	-	Euzebyella marina	0.03	0.03	Euzebyella
cf68e795a8fb73e403565c68b61825db	k__Bacteria	0.971422	51.6	150	b30453 NZ_FMZE01000004 Prauserella marina CGMCC 4.5506	-	Aureitalea marina	0.03	0.03	Aureitalea
9ddb21f9d56dd1fede217c1f24911cad	k__Bacteria	0.862951	51.4	150	b14214 GG692426 Ajellomyces capsulatus H143	-	Porphyromonas loveana	0.03	0.03	Porphyromonas
6adbf2da6b7d1cdd1b99bcbc71cd33f1	Unassigned	0.87119	51	150	b29957 MF101411 Acrosorium ciliolatum HV3939 chloroplast	+	Arcicella aurantiaca	0.03	0.03	Arcicella
377dd82da005f46e1b3ee2d8c954b8b2	k__Bacteria	0.935382	50.9	150	b33613 QTTT01000001 Actinomadura umbrina DSM 43927	-	Psychrobacter aquaticus	0.03	0.03	Psychrobacter
735def82d4a7b265452735faf9511c5b	k__Bacteria	0.964468	50.5	150	b19898 ADLJ01000035 Enterocloster citroniae WAL-17108	+	Enterocloster citroniae	0.03	0.03	Enterocloster
5ad27e0f03b5b7503506e0b7c5742401	k__Bacteria	0.862301	50.3	150	b33744 NZ_UGNY01000001 Legionella feeleii NCTC11978	-	Legionella donaldsonii	0.03	0.06	Legionella
743eab57f6d3ae36226ea9526a4006a3	k__Bacteria	0.933159	50.3	150	b20110 AGVV01000001 Sinorhizobium meliloti CCNWSX0020	+	Lactobacillus raoultii	0.03	0.03	Lentilactobacillus
98ebc6225254dae27c1e328eafc49645	k__Bacteria	0.941246	50	150	b19200 NZ_AEOF01000025 Ligilactobacillus animalis KCTC 3501	-	Moraxella lincolnii	0.03	0.04	Moraxella
5ded7d879361f552c8f9f2d8d2f4c50e	k__Bacteria	0.915347	49.7	150	b35140 NZ_SOAZ01000032 Fonticella tunisiensis DSM 24455	-	Geosporobacter subterraneus	0.03	0.03	Geosporobacter
104f1ca2e9f5f5a776c7a04549333776	k__Bacteria	0.935648	49.3	150	b20359 NC_016803 Desulfovibrio desulfuricans ND132	-	Sclerotinia sclerotiorum	0.03	0.03	Sclerotinia
c2654bfd822a959d78d2d8873a50e16c	k__Bacteria	0.885332	49	150	b33744 NZ_UGNY01000001 Legionella feeleii NCTC11978	-	Legionella donaldsonii	0.03	0.08	Legionella
3474176b674fc8d1c0fea42d148310a2	k__Bacteria	0.968941	48.9	150	b31814 NZ_LODU01000074 Sinorhizobium americanum FG01	+	Taibaiella koreensis	0.03	0.03	Taibaiella
6e1e7e90402fdd624ae76329d49d9001	k__Bacteria	0.932766	48.9	150	b20359 NC_016803 Desulfovibrio desulfuricans ND132	-	Sclerotinia sclerotiorum	0.03	0.03	Sclerotinia
4c83ea0afda18da33c8d6dba345c67a5	k__Bacteria	0.91881	48.6	150	b19466 AFUB01000051 Streptococcus mitis bv. 2 str. SK95	+	Streptomyces microflavus	0.03	0.03	Streptomyces
9bcc1c7b9eaf4975a1125840380b29bb	k__Bacteria	0.897191	48.2	150	b14176 NZ_ACCD01000003 Yersinia rohdei ATCC 43380	+	Helicobacter marmotae	0.03	0.03	Helicobacter
ebe708873cc475752fd22547d72fbe9b	k__Bacteria	0.897191	48.2	150	b14176 NZ_ACCD01000003 Yersinia rohdei ATCC 43380	+	Helicobacter marmotae	0.03	0.03	Helicobacter
30d8679f6198fffa90e150e57db0e0c2	k__Bacteria	0.933632	47.7	150	b4148 NC_004829 Mycoplasma gallisepticum strain R	+	Exiguobacterium antarcticum	0.03	0.04	Exiguobacterium
2781e2e04411ef21d51564cf973e025d	k__Bacteria	0.906278	47.6	150	b34408 LR134374 Legionella spiritensis NCTC12082	+	Roseovarius aestuarii	0.03	0.03	Roseovarius
58a7384d8a4011d8230233fa8e4abc49	k__Bacteria	0.912634	47.6	150	b33756 NZ_CP022601 Streptococcus pluranimalium 14A0014	-	Deinococcus radiophilus	0.03	0.07	Deinococcus
7c2864d57f4ab273ce1874f20aa1f0ab	k__Bacteria	0.936763	47.6	150	b33341 QPIX01000010 Ciceribacter lividus DSM 25528	-	Thermotoga petrophila	0.03	0.05	Thermotoga
fa1ca5639c2be3c6da463513d0a86494	k__Bacteria	0.912634	47.6	150	b33756 NZ_CP022601 Streptococcus pluranimalium 14A0014	-	Deinococcus radiophilus	0.03	0.06	Deinococcus
7e86b16e78aa513342cc677541f9e148	k__Bacteria	0.941868	47.4	150	b26972 NZ_AOCN01000019 Leucobacter salsicius M1-8	-	Heterocephalus glaber	0.03	0.03	Heterocephalus
c41893e9a83ed8ad0524ad37c0e68b34	k__Bacteria	0.914488	47.3	150	b12782 EQ962657 Talaromyces stipitatus ATCC 10500	-	Desulfobacca acetoxidans	0.03	0.03	Desulfobacca
e2d183d340eb90c0543d5f0713ae2ec3	Unassigned	0.870859	47.3	150	b20100 JN681881 Amphobotrys ricini CopAr-5	-	Chryseobacterium joostei	0.03	0.04	Chryseobacterium
85ca1d4578a59f86595271b70a2b3875	k__Bacteria	0.977252	47	150	b33051 QLTS01000009 Phascolarctobacterium faecium DSM 14760	+	Phascolarctobacterium faecium	0.03	0.03	Phascolarctobacterium
ccdf295b0c5fbce7f9166812acf157af	k__Bacteria	0.921547	47	150	b34962 NZ_PDKM01000009 Arcobacter bivalviorum CECT 7835	-	Marinoscillum furvescens	0.03	0.03	Marinoscillum
db7f075b847e086c3c6478d95d7652ee	k__Bacteria	0.904643	46.7	150	b21510 AGZO01000017 Parabacteroides goldsteinii CL02T12C30	+	Penicillium digitatum	0.03	0.03	Penicillium
7f908b590e7de1c86bd2ae0db1adef53	Unassigned	0.801842	46.6	150	b10642 ABEE02000017 Parvimonas micra ATCC 33270	-	[Clostridium] cocleatum	0.03	0.03	Erysipelatoclostridium
3e4f59847998f6a0669a984c5aeeac5a	k__Bacteria	0.937231	46.4	150	b12584 NC_011297 Dictyoglomus thermophilum H-6-12 ATCC 35947	-	Criibacterium bergeronii	0.03	0.03	Criibacterium
851b7e41cb67782a9f8e5b6c48ec9b2d	k__Bacteria	0.962058	46.3	150	b3503 AY166562 Bifidobacterium boum 37719	+	Caldilinea aerophila	0.03	0.03	Caldilinea
3a0a7db0c872e672a3fdfbd80d040700	k__Bacteria	0.934884	46	150	b33570 NZ_QUNG01000006 Marinomonas pollencensis CECT 7375	-	Brugia malayi	0.03	0.03	Brugia
3a6e5f66da339f6254699bac176c8b92	k__Bacteria	0.953732	45.8	150	b31944 PRKX01000026 Arthrobacter agilis CGMCC 1.15723	+	Sulfuricurvum kujiense	0.03	0.03	Sulfuricurvum
287d766033bdc2477a441e776af92d64	k__Bacteria	0.917419	45.5	150	b30470 NZ_FNZU01000001 Alkalibacterium pelagium DSM 19183	-	Sclerotinia sclerotiorum	0.03	0.03	Sclerotinia
8229e0da046d3b276fdfdfc8b71688c5	k__Bacteria	0.917419	45.5	150	b30470 NZ_FNZU01000001 Alkalibacterium pelagium DSM 19183	-	Sclerotinia sclerotiorum	0.03	0.03	Sclerotinia
f9ab080d951e7abbf2873737cef95802	k__Bacteria	0.932148	45.4	150	b16928 CP002010 Bifidobacterium longum subsp. longum JDM301	+	Trichococcus patagoniensis	0.03	0.06	Trichococcus
c7c515633a11e7d94953a31496bf7702	k__Bacteria	0.939557	45.3	150	b34778 NZ_LR215050 Acholeplasma hippikon NCTC10172	-	Coprothermobacter platensis	0.03	0.03	Coprothermobacter
e674e535bbe3a71254b9c382316d14f3	k__Bacteria	0.939557	45.3	150	b34778 NZ_LR215050 Acholeplasma hippikon NCTC10172	-	Coprothermobacter platensis	0.03	0.03	Coprothermobacter
2d2e8bb02ad7e72cc4076fcda7cc10cf	k__Bacteria	0.913764	45.2	150	b35901 NZ_WPCU01000006 Auraticoccus cholistanensis F435 JCM 33648	+	Pontibacter arcticus	0.03	0.03	Pontibacter
90cbcddef9ebe3ceeb829ed6685d122f	Unassigned	0.721568	44.9	150	b32062 PVWG01000010 Phormidesmis priestleyi ULC007	-	Astrosyne radiata	0.03	0.03	Astrosyne
a2978fe97f2c4e95bd84c3e24d69f304	k__Bacteria	0.927252	44.8	150	b28203 NZ_KE150263 Actinotignum schaalii FB123-CNA-2	-	Marinoscillum furvescens	0.03	0.03	Marinoscillum
369b232e6740b695d37169c3d76a5866	k__Bacteria	0.8577	44.7	150	b32881 QJTB01000001 Ensifer adhaerens WJB133 25_10	-	Arcobacter aquimarinus	0.03	0.05	Arcobacter
64a17bba023cb07e55f1e0cfb1db278b	Unassigned	0.889454	44.6	150	b25935 APQB01000019 Acinetobacter ursingii NIPH 706	+	Sphaerospermopsis reniformis	0.03	0.03	Sphaerospermopsis
de1b18ec046fd50368c7c7820ecf1905	Unassigned	0.889454	44.6	150	b25935 APQB01000019 Acinetobacter ursingii NIPH 706	+	Sphaerospermopsis reniformis	0.03	0.03	Sphaerospermopsis
d9f990770a5425009616e5fbb642afed	k__Bacteria	0.877706	44.5	150	b28473 AHH10840 Borrelia coriaceae Co53	-	Desulfobacca acetoxidans	0.03	0.03	Desulfobacca
8ca48782879ab915e2253bfce1c80adb	k__Bacteria	0.88885	44.1	150	b35846 CP034413 Dysosmobacter welbionis J115 DSM 106889	-	Brachionus ibericus	0.03	0.03	Brachionus
86d9bfd2ffb6283232e2de3570039183	Unassigned	0.823897	44.1	150	b19137 NZ_AFIG01000001 Methylophaga aminisulfidivorans MP	+	Idiomarina taiwanensis	0.03	0.04	Idiomarina
3a1f8e9a37f539bb96ba8508372ee198	k__Bacteria	0.916986	43.7	150	b10730 ABEZ02000013 Clostridium bartlettii DSM16795	+	Porphyromonas somerae	0.03	0.04	Porphyromonas
203b5e3807d64fc1790ebe698caf3809	k__Bacteria	0.849312	43.6	150	b29955 MF101413 Periphykon beckeri JH1427 chloroplast	-	Rhizosolenia setigera	0.03	0.03	Rhizosolenia
228eb533d5556f2c4da42b22eda36059	k__Bacteria	0.932303	43.6	150	b4124 AF537337 Entamoeba moshkovskii strain Laredo	-	Collinsella tanakaei	0.03	0.03	Collinsella
aadc980d2001e35fadd62c2797688b13	k__Bacteria	0.9445	43.5	150	b15823 FN555380 Arcobacter skirrowii R-36844	+	Microbacterium lacus	0.03	0.03	Microbacterium
abb115ecd7b96c2e2fcb3927b6cefc25	Unassigned	0.657216	43.5	150	b14064 NZ_ABZS01000045 Sulfurihydrogenibium yellowstonense SS-5	-	Hypnocyclicus thermotrophus	0.03	0.03	Hypnocyclicus
3b07e11e48475982d7b583e6607af3f8	k__Bacteria	0.948277	43.1	150	b11978 CP001032 Opitutus terrae PB90-1 DSM 11246	+	Actinokineospora mzabensis	0.03	0.03	Actinokineospora
e450eb35400bc13ea8d1bc7d25447b26	k__Bacteria	0.930749	43.1	150	b33570 NZ_QUNG01000006 Marinomonas pollencensis CECT 7375	-	Desulfobacca acetoxidans	0.03	0.03	Desulfobacca
484f065cbacb4ec1dc16c87c30f8d1a6	k__Bacteria	0.932283	43	150	b31241 PEBQ01000172 Acetobacter pomorum LHT 2458	+	Thraustotheca clavata	0.03	0.03	Thraustotheca
078495914186d3830608dd21adbbf21a	k__Bacteria	0.965495	42.6	150	b16829 GG770236 Simonsiella muelleri ATCC 29453	+	Duganella flavida	0.03	0.03	Duganella
cf7197f5a16e81c4aca5815de91679fe	k__Bacteria	0.868585	42.5	150	b35806 NZ_RJWG01000008 Clostridium prolinivorans PYR-10 JCM 33161	-	Desulfobacca acetoxidans	0.03	0.03	Desulfobacca
424c0202c0ed2a1b383800d94bde42df	Unassigned	0.8935	42.5	150	b3403 AY123667 Moraxella atlantae ATCC 29525	-	Desulfobacterium autotrophicum	0.03	0.03	Desulfobacterium
e2f340dafdb03754cc95c06f28367512	k__Bacteria	0.893235	42.2	150	b19027 NC_015510 Haliscomenobacter hydrossis DSM 1100	+	Inordinaticella fortuita	0.03	0.03	Inordinaticella
0fc302c045a1f45b6eee1bfa43ee4de0	k__Bacteria	0.922267	42.1	150	b16653 FP929050 Roseburia intestinalis XB6B4	+	Pseudoalteromonas tunicata	0.03	0.03	Pseudoalteromonas
46063ba02ed88a0ca984bc6b6de9344f	k__Bacteria	0.903439	42.1	150	b30470 NZ_FNZU01000001 Alkalibacterium pelagium DSM 19183	-	Alkalibacterium pelagium	0.03	0.03	Alkalibacterium
ae9936d0463198e4cebc452d9ec55484	k__Bacteria	0.904668	42.1	150	b15823 FN555380 Arcobacter skirrowii R-36844	-	Sneathia sanguinegens	0.03	0.03	Sneathia
8c4e858cff4c91b04406bf598436e3c5	k__Bacteria	0.883236	41.7	150	b27821 AOST01000067 Cutibacterium granulosum TM11	+	Lactobacillus selangorensis	0.03	0.03	Lactobacillus
b35cfdafec14dcaf53ab76b675d7abd3	k__Bacteria	0.917315	41.6	150	b28471 CP004267 Borrelia crocidurae DOU	-	Brachionus ibericus	0.03	0.03	Brachionus
6e3b1bcd2963b52a40bf6866d42517dd	Unassigned	0.917304	41.5	150	b20168 HE580270 Naumovozyma dairenensis CBS 421	+	Companilactobacillus nuruki	0.03	0.04	Companilactobacillus
33d5df666904ed705f6bea7cc9d617ae	Unassigned	0.935825	41.4	150	b35154 NZ_SNVV01000005 Azoarcus indigens DSM 12121	-	Ophiostoma novo-ulmi	0.03	0.03	Ophiostoma
5725700c8475cad270768519dfe1b2e6	k__Bacteria	0.916646	41.3	150	b28507 CP006571 Chlamydia avium 10DC88 DSM 27005	-	Megasphaera paucivorans	0.03	0.03	Megasphaera
524f3d9eac6bf160cfa0f12838b18bea	k__Bacteria	0.905089	41.1	150	b34768 NZ_JUIV01000003 Flavobacterium anhuiense RCM74	+	Clonorchis sinensis	0.03	0.03	Clonorchis
8ecdf4768d0abdd403daa9f9f75ae816	k__Bacteria	0.905089	41.1	150	b34768 NZ_JUIV01000003 Flavobacterium anhuiense RCM74	+	Clonorchis sinensis	0.03	0.03	Clonorchis
3132884ec0299deeeed4166708b1af67	Unassigned	0.719244	40.9	150	b441 Y09416 Onchocerca volvulus	-	Rhizosolenia fallax	0.03	0.03	Rhizosolenia
edb5247c5a86edcef22d901be269a2b2	k__Bacteria	0.946168	40.8	150	b9429 DQ212066 Thiothrix unzii ATCC 49747	+	Enterovibrio nigricans	0.03	0.03	Enterovibrio
1b4dfb282e5edbd4154486dfa379c800	k__Bacteria	0.9407	40.6	150	b30287 NZ_MIPP01000001 Pantoea eucrina LMG 5346	+	Anaerostipes caccae	0.03	0.03	Anaerostipes
1095ce280e9c5ac91648eb398ee437f6	Unassigned	0.871093	40.6	150	b29386 NZ_MVHC01000003 Mycobacterium algericum DSM 45454	-	Moraxella caviae	0.03	0.03	Moraxella
e40e7f8823fac88a45d2ab9488e8a5fd	Unassigned	0.893947	40.6	150	b15845 FM957154 Fucus vesiculosus chloroplast	-	Flavobacterium indicum	0.03	0.03	Flavobacterium
5410ce0ddbcc16db77665ddbcdf40591	k__Bacteria	0.863651	40.5	150	b3492 AY166565 Bifidobacterium catenulatum JCM7130	+	Corynebacterium flavescens	0.03	0.04	Corynebacterium
dc353a82f5a5e1b0dba01a502eaee91e	k__Bacteria	0.933054	40.3	150	b20647 BAFH01000003 Candidatus Jettenia caeni KSU-1	-	Nannochloropsis oculata	0.03	0.11	Nannochloropsis
37162b2f1c2f4a242ad7092229901439	k__Bacteria	0.91079	40	150	b10340 ABDE02000008 Victivallis vadensis ATCC BAA-548	+	Deinococcus radiophilus	0.03	0.03	Deinococcus
47583fc06c8e6e3b69ff2b0d9a02ab64	k__Bacteria	0.905361	39.9	150	b12484 XM_002088568 Drosophila yakuba Tai18E2	+	Lachnotalea glycerini	0.03	0.03	Lachnotalea
4aae56acade5c3735bca3fb6310c54e2	k__Bacteria	0.905994	39.9	150	b28473 AHH10840 Borrelia coriaceae Co53	-	Borrelia coriaceae	0.03	0.05	Borrelia
b777a28d3170331a35fd14eab4c4fcbd	k__Bacteria	0.955926	39.7	150	b19248 NC_015713 Simkania negevensis Z	+	Colletotrichum graminicola	0.03	0.03	Colletotrichum
df2a92481ae3f31ae8a5b18788afe2dc	k__Bacteria	0.855834	39.6	150	b34648 MG459429 Sargassum confusum chloroplast	-	Torulaspora delbrueckii	0.03	0.03	Torulaspora
2d5c1eb7ed4aaa32f519b84726f21cec	k__Bacteria	0.922887	39.4	150	b27663 ATIA01000078 Leifsonia rubra CMS 76R	-	Clostridium novyi	0.03	0.03	Clostridium
1cf7c5d767c6cc9bd530e63369aa40e9	k__Bacteria	0.828873	39.3	150	b32006 NZ_PXYH01000021 Zobellella taiwanensis JCM 13381	+	Rhizosolenia fallax	0.03	0.03	Rhizosolenia
94ec1fcf3c5e6d1e114c16612d785dd0	k__Bacteria	0.92155	39.2	150	b33374 QMCC01000008 Rhodobacter johrii CDR-SL 7Cii	-	Calothrix elsteri	0.03	0.03	Calothrix
6409b29acd6511ead9545d89ecc70f1c	k__Bacteria	0.884063	39.1	150	b34648 MG459429 Sargassum confusum chloroplast	-	Zygosaccharomyces parabailii	0.03	0.03	Zygosaccharomyces
9152a9babdb19c587ca0c29afcba208f	k__Bacteria	0.95633	39.1	150	b17418 NC_014225 Waddlia chondrophila WSU 86-1044 ATCC VR-1470	-	Frankia casuarinae	0.03	0.03	Frankia
387be8221e776f05452a4e27ca1408ae	Unassigned	0.972799	39	150	b3489 AJ251762 Mycoplasma bovis PG45	+	Mycoplasma pneumoniae	0.03	0.04	Mycoplasma
8db564fae2f9bb85f49e2f777019524c	k__Bacteria	0.920522	38.8	150	b32194 NZ_PUIB01000011 Blastopirellula marina NAP PRIS-MGV	+	Desulfosporosinus acidiphilus	0.03	0.03	Desulfosporosinus
6254f51e24e55f93ccda3a3b41c6ebe7	k__Bacteria	0.968646	38.6	150	b17418 NC_014225 Waddlia chondrophila WSU 86-1044 ATCC VR-1470	-	Frankia casuarinae	0.03	0.03	Frankia
7bd750fe96a854b921c8c22ada77cdb6	k__Bacteria	0.968646	38.6	150	b17418 NC_014225 Waddlia chondrophila WSU 86-1044 ATCC VR-1470	-	Frankia casuarinae	0.03	0.03	Frankia
dbfa104e34bf623e57800170c8b07f31	k__Bacteria	0.968646	38.6	150	b17418 NC_014225 Waddlia chondrophila WSU 86-1044 ATCC VR-1470	-	Frankia casuarinae	0.03	0.03	Frankia
f9ddf891cdf5131d806fdbb5dcd46d08	k__Bacteria	0.968646	38.6	150	b17418 NC_014225 Waddlia chondrophila WSU 86-1044 ATCC VR-1470	-	Frankia casuarinae	0.03	0.03	Frankia
1aab90871654b17dc9dc3140a44a5a25	k__Bacteria	0.887276	38.5	150	b31820 NZ_PPQF01000046 Staphylococcus agnetis DSM 23656	+	Gilliamella bombi	0.03	0.03	Gilliamella
44bb127c4ab266d49bc7f35b1f195143	Unassigned	0.75763	38.5	150	b441 Y09416 Onchocerca volvulus	-	Paramecium caudatum	0.03	0.03	Paramecium
d144c2d6ec586ae62d867fe0c4705b08	k__Bacteria	0.887164	38.4	150	b34751 NZ_SETE01000005 Brumimicrobium glaciale IC156	-	Arcobacter mytili	0.03	0.03	Malaciobacter
a9930c2162bcea52c89d14914fbd5dc8	k__Bacteria	0.927277	38.3	150	b32978 NC_038008 Astrosyne radiata chloroplast	+	Collinsella tanakaei	0.03	0.03	Collinsella
4b7f67aa0bd8fa4b8bead2094accf7b2	Unassigned	0.876504	37.9	150	b12763 NZ_ACCN01000004 Desulfovibrio salexigens DSM 2638	+	Lutibacter agarilyticus	0.03	0.03	Lutibacter
e5e705ba985414d7e07b885ca002d63b	Unassigned	0.849676	37.9	150	b34331 NZ_RBED01000101 Arthrobacter oryzae TNB02	+	Geobacter metallireducens	0.03	0.07	Geobacter
90771464fc4dbb562af7a036910ecdc2	k__Bacteria	0.82996	37.6	150	b16006 EU263637 Calanus glacialis	-	Clostridium prolinivorans	0.03	0.05	Clostridium
66ff89ad0f4de76a8c27295c626bf3ab	k__Bacteria	0.874099	37.5	150	b13523 AB429244 Dicyema japonicum	+	Mariniphaga sediminis	0.03	0.03	Mariniphaga
5b0c3e0970485a19cab668200a68b78b	Unassigned	0.859031	37.5	150	b34331 NZ_RBED01000101 Arthrobacter oryzae TNB02	+	Geobacter metallireducens	0.03	0.08	Geobacter
2fd6a9a4e583c900ec319e202592521a	k__Bacteria	0.95078	37.4	150	b35280 NZ_AP015029 Pseudomonas putida KF715	+	Ekhidna lutea	0.03	0.03	Ekhidna
f3a9268e5fb44e2cf0a697899d1d9478	k__Bacteria	0.964162	37	150	b19248 NC_015713 Simkania negevensis Z	-	Lactobacillus amylophilus	0.03	0.04	Lactobacillus
51d7a5b2c69d6cf7e08ea75f77ffb021	k__Bacteria	0.93007	36.9	150	b31583 NZ_CZVW01000019 Candidatus Chrysopegis kryptomonas JGI-23	-	Fusobacterium perfoetens	0.03	0.07	Fusobacterium
cb9b1533632361ed2f887f746805b6b2	Unassigned	0.93041	36.6	150	b33977 NZ_RCNV01000005 Mesonia aquimarina MCCC 1A11700	+	Dasyclonium flaccidum	0.03	0.03	Dasyclonium
173cd1904f80b80cc8656f2289758f12	k__Bacteria	0.924856	36.5	150	b15656 CP001220 Comamonas testosteroni CNB-2	+	Agarophyton vermiculophyllum	0.03	0.03	Agarophyton
821742342aac63eb44dbc243c5e0cb32	k__Bacteria	0.865239	36.3	150	b7674 DQ062242 Streptococcus sobrinus 6715 serotype g	-	Botryotinia polyblastis	0.03	0.06	Botryotinia
38b0f232dbeeadb12e2f5e219a298f80	k__Bacteria	0.920175	36.1	150	b34850 NZ_SMBZ01000020 Sphingobacterium alimentarium DSM 22362	-	Amphritea atlantica	0.03	0.03	Amphritea
5c100402e8109028b7f0bc60b28e1826	k__Bacteria	0.978554	36.1	150	b20169 AGUD01000224 Patulibacter medicamentivorans I11	-	Candidatus Glomeribacter gigasporarum	0.03	0.03	Candidatus Glomeribacter
549be073eb8259352aecfb02880e28f9	k__Bacteria	0.947282	35.8	150	b21031 CP003795 Chlamydia psittaci M56	-	Flagellimonas aquimarina	0.03	0.03	Flagellimonas
085c02e01714e23bb8f4c4b2868db6a2	k__Bacteria	0.900721	35.7	150	b34850 NZ_SMBZ01000020 Sphingobacterium alimentarium DSM 22362	-	Brugia malayi	0.03	0.03	Brugia
1c5ff146f20f9e58667010ca55a44fc9	k__Bacteria	0.900721	35.7	150	b34850 NZ_SMBZ01000020 Sphingobacterium alimentarium DSM 22362	-	Brugia malayi	0.03	0.03	Brugia
3762effa1b4971e1006fde53f62a460f	k__Bacteria	0.895736	35.7	150	b34850 NZ_SMBZ01000020 Sphingobacterium alimentarium DSM 22362	-	Brugia malayi	0.03	0.03	Brugia
93d325d5a890b51de4b70b1028a85e99	k__Bacteria	0.900721	35.7	150	b34850 NZ_SMBZ01000020 Sphingobacterium alimentarium DSM 22362	-	Brugia malayi	0.03	0.03	Brugia
de6595f7030b03864210e1cf7f686121	k__Bacteria	0.900721	35.7	150	b34850 NZ_SMBZ01000020 Sphingobacterium alimentarium DSM 22362	-	Brugia malayi	0.03	0.03	Brugia
757faad1b8f9a4df2fb0c04cc2aa5b6d	Unassigned	0.883341	35.7	150	b35583 NZ_RLII01000024 Acetivibrio mesophilus N2K1 DSM 107956	-	Auricoccus indicus	0.03	0.03	Auricoccus
ca1d9913d9759872a49ea6adff538cad	k__Bacteria	0.896948	34.6	150	b20565 CP003235 Paenibacillus mucilaginosus 3016	-	Auricoccus indicus	0.03	0.03	Auricoccus
a5d4e44f48cb40d37a142a3e21009685	Unassigned	0.885067	34.6	150	b34938 SBAP01000018 Fusobacterium necrophorum KG35	+	Anaplasma platys	0.03	0.03	Anaplasma
c88485aabc9193e0d5483578565334a9	Unassigned	0.884064	34.4	150	b34828 NZ_CAAAIP010000009 Legionella tucsonensis 1087-AZ-H	+	Desulfobacca acetoxidans	0.03	0.03	Desulfobacca
7b9c0d0a8eea2388d621fe2f81c81925	k__Bacteria	0.889625	33.8	150	b30804 OCNJ01000017 Caenispirillum bisanense USBA 140	+	Leeuwenhoekiella polynyae	0.03	0.03	Leeuwenhoekiella
df3c052f5408488464f0b471042d28d9	k__Bacteria	0.952761	33.8	150	b31330 NZ_MZMT01000040 Phyllobacterium zundukense Tri-38	-	Phyllobacterium zundukense	0.03	0.03	Phyllobacterium
3bbb26dc0505eb8972c8b31f8e5d50e5	k__Bacteria	0.944822	31.7	150	b30660 NZ_LMVP01000090 Methanosarcina spelaei MC-15	-	Collinsella tanakaei	0.03	0.07	Collinsella
403e6370ebd3b40970f82a6e0aec728a	k__Bacteria	0.876157	0	N/A	N/A		Magnetofaba australis	0.03	0.03	Magnetofaba
8bc76822fb1fb8aea5dffcc57935d593	k__Bacteria	0.876157	0	N/A	N/A		Magnetofaba australis	0.03	0.03	Magnetofaba
9a0cf7e4f9ee7c0d8dfdefd561863d8a	k__Bacteria	0.879209	0	N/A	N/A		Magnetofaba australis	0.03	0.03	Magnetofaba
41b25d6c1c1c3ea00079a037c077f60c	k__Eukaryota; p__Chordata; c__Mammalia	0.995255	83.8	150	b21692 XM_003990995 Felis catus Cinnamon	+	Tursiops truncatus	0.02	0.02	Tursiops
3e345ab1f6c1b8604efa3b09ad2721e2	k__Bacteria	0.954339	82.6	150	b29217 NZ_FUXD01000070 Megasphaera cerevisiae DSM 20462	+	Veillonella criceti	0.02	0.09	Veillonella
d99fec80f5a5feac60424339a3a68126	k__Bacteria	0.954339	82.6	150	b29217 NZ_FUXD01000070 Megasphaera cerevisiae DSM 20462	+	Veillonella criceti	0.02	0.09	Veillonella
3881c73984293ebddd95acabb271d636	k__Bacteria	0.989107	82.3	150	b31622 PKHY01000009 Trueperella bernardiae UMB0116	+	Actinobaculum massiliense	0.02	0.02	Actinobaculum
225c1f6f6fff827c0a0405f779bc0793	k__Bacteria	0.967447	77.9	150	b17623 AB547600 Prevotella dentalis JCM 13448	+	Candidatus Marispirochaeta associata	0.02	0.02	Marispirochaeta
327f0a19db9622444a36b87371bef027	k__Bacteria	0.993869	75.5	150	b29700 NZ_BAGL01000084 Nocardia transvalensis NBRC 15921	+	Calothrix elsteri	0.02	0.03	Calothrix
f9a8a380a300898ee7bb3f5caf05f291	k__Bacteria	0.969748	74.5	150	b6839 AY691278 Prevotella buccalis ATCC 35310	+	Prevotella multiformis	0.02	0.21	Prevotella
34779caf75cdba1f4c4161f7f969a750	k__Bacteria	0.987648	59.9	150	b10813 CP000930 Heliobacterium modesticaldum Ice1	+	Nitrospina gracilis	0.02	0.02	Nitrospina
21d205d0838731bef6d261b72f1ae0f6	k__Bacteria	0.910687	55.9	150	b19091 NZ_CACP01000023 Aeromonas caviae Ae398	-	Novosphingobium nitrogenifigens	0.02	0.02	Novosphingobium
1ffb73c00866686f859fc496f9cbc1ce	k__Bacteria	0.990741	54.6	150	b29442 NZ_LQPQ01000062 Mycobacterium riyadhense DSM 45176	-	Spiribacter salinus	0.02	0.02	Spiribacter
fd600467605b4e913f6f169478262e28	k__Bacteria	0.97809	54.5	150	b20206 AGCK01000164 Flavonifractor plautii ATCC 29863	+	Pelolinea submarina	0.02	0.02	Pelolinea
0960b739878e3398d941381a29c6edfc	Unassigned	0.824175	53.1	150	b24352 JQ269414 Buchnera aphidicola isolate Tpo1	+	Acyrthosiphon pisum	0.02	0.02	Acyrthosiphon
2b5ee7bb6a47b1b452b29ac307f2b3a2	k__Bacteria	0.906794	50.9	150	b34331 NZ_RBED01000101 Arthrobacter oryzae TNB02	+	Ogataea angusta	0.02	0.02	Ogataea
a3059f406768432bf7fd66e9f29b2390	k__Bacteria	0.927458	50.9	150	b28412 CP007051 Desulfurella acetivorans A63	-	Moraxella nonliquefaciens	0.02	0.02	Moraxella
1079484c90f4c725549bc0fa08728578	k__Bacteria	0.832503	50.8	150	b34961 NZ_NXIG01000002 Arcobacter ellisii CECT 7837	+	Arcobacter ellisii	0.02	0.02	Arcobacter
12975fc6f95a60375ff1629b4b597612	k__Bacteria	0.958967	50.2	150	b3461 NC_004369 Corynebacterium efficiens YS-314	+	Corynebacterium pseudogenitalium	0.02	0.09	Corynebacterium
ea3e9c5d945854e28ec196ba79681ecc	k__Bacteria	0.958967	50.2	150	b3461 NC_004369 Corynebacterium efficiens YS-314	+	Corynebacterium pseudogenitalium	0.02	0.09	Corynebacterium
86e1c6baed116772a099ca4d1f3dd587	k__Bacteria	0.900188	49.5	150	b33477 NZ_MVHK01000001 Mycobacteroides abscessus subsp. bolletii CIP108541	-	Liriomyza sativae	0.02	0.02	Liriomyza
deeda98a5b35b1fa4f80cd1fcf5b756f	k__Bacteria	0.946474	49.5	150	b31793 CP024915 Arthrobacter agilis UMCV2 CECT 7743	+	Pontimonas salivibrio	0.02	0.02	Pontimonas
308177d0e6cf440b84de87c0cd4ea15c	k__Bacteria	0.891132	49	150	b33477 NZ_MVHK01000001 Mycobacteroides abscessus subsp. bolletii CIP108541	-	Liriomyza sativae	0.02	0.02	Liriomyza
6f3ff29cbc823ebc37ac04ccc6feed2c	k__Bacteria	0.910601	48.2	150	b14064 NZ_ABZS01000045 Sulfurihydrogenibium yellowstonense SS-5	+	Nafulsella turpanensis	0.02	0.02	Nafulsella
1a6896af0a7e6e15141cf9a530d89acd	Unassigned	0.863904	48.2	150	b6803 AY691242 Clostridium xylanolyticum ATCC 49623	-	Alteribacillus iranensis	0.02	0.02	Alteribacillus
0df7a95cb5b024132b3721cbeae8f0ab	k__Bacteria	0.890169	48.1	150	b32911 QJRQ01000003 Pseudomonas soli 57B-090714	-	Echinops telfairi	0.02	0.02	Echinops
86db0b8ac83da63f3255e71a7b9f7d6c	k__Bacteria	0.900799	48.1	150	b33590 NZ_QSLN01000002 Ammonifex thiophilus SR	+	Duncaniella freteri	0.02	0.02	Duncaniella
2ca30b7a51f456931268f61c0858fae4	k__Bacteria	0.874547	47.8	150	b34643 NZ_BHYK01000001 Clostridium tagluense A121	+	Companilactobacillus tucceti	0.02	0.09	Companilactobacillus
30c1ba37a9e47b6d58593635083137f9	k__Bacteria	0.784839	47.4	150	b27153 KJ939992 Candidatus Phytoplasma ulmi Flavescence doree phytoplasma (FD)	+	Dipterocladia arabiensis	0.02	0.02	Dipterocladia
b2b43b64a94dca11a1fff701245042fd	k__Bacteria	0.914488	47.3	150	b12782 EQ962657 Talaromyces stipitatus ATCC 10500	-	Desulfobacca acetoxidans	0.02	0.02	Desulfobacca
ce9e740395f534714839e0cf80c5b905	k__Bacteria	0.893611	46.7	150	b33744 NZ_UGNY01000001 Legionella feeleii NCTC11978	-	Legionella donaldsonii	0.02	0.04	Legionella
39d6c86abfead5fb76d472f16d6da74f	k__Bacteria	0.922207	46.5	150	b33075 NZ_LS483404 Corynebacterium renale NCTC11140	+	Thermodesulfobium narugense	0.02	0.02	Thermodesulfobium
4f3ceb93993790acd92dbbcec5b42767	k__Bacteria	0.966131	46.5	150	b32456 NZ_PZOY01000001 Stenotrophomonas panacihumi GSS15	+	Azospirillum humicireducens	0.02	0.02	Azospirillum
dd557a6522c1312b78bf744817810229	k__Bacteria	0.901991	46.2	150	b31666 BDGE01000019 Nostoc cycadae WK-1	-	Amphritea japonica	0.02	0.04	Amphritea
12b0cacc074c389a1b59bd15c961841b	Unassigned	0.674975	45.6	150	b5840 AY691310 Clostridium aldrichii ATCC 49358	+	Fusobacterium russii	0.02	0.03	Fusobacterium
41e7d8b0241199aa45a234716b14d58e	Unassigned	0.846662	45.6	150	b16553 EU306836 Aeromonas trota CECT 4255	-	Sclerotinia sclerotiorum	0.02	0.02	Sclerotinia
ba462c7085fcdddb4906fd4dd153fe96	k__Bacteria	0.9139	45.5	150	b28705 NZ_MLJO01000013 Monashia flava MUSC 78	+	Bacillus sonorensis	0.02	0.05	Bacillus
be698b695622e737516a823f9c7824df	k__Bacteria	0.907635	45.5	150	b33744 NZ_UGNY01000001 Legionella feeleii NCTC11978	-	Legionella donaldsonii	0.02	0.04	Legionella
c586b181980eecb3243177e93520ecc4	k__Bacteria	0.935767	45.5	150	b24002 XM_004251112 Solanum lycopersicum Heinz 1706	+	Schaalia radingae	0.02	0.02	Schaalia
1646da811a0f751f6cdd48368ddbbf0a	Unassigned	0.86338	45.2	150	b20075 AGFM01000018 Novosphingobium pentaromativorans US6-1 DSM 17173	+	Alkalibaculum sporogenes	0.02	0.02	Alkalibaculum
c516e94990d636aaf2e1ee4d084c8e96	k__Bacteria	0.932687	45.1	150	b24215 XM_004297486 Fragaria vesca subsp. vesca	+	Alcanivorax pacificus	0.02	0.02	Alcanivorax
1fd3bddb040f0681ed54426a77e58fba	Unassigned	0.852569	44.9	150	b12617 XM_002142694 Cryptosporidium muris RN66	-	Sargassum confusum	0.02	0.02	Sargassum
122dd59930a52641f3ad2317df0282d9	k__Bacteria	0.918686	44.6	150	b3976 AF441131 Anaplasma ovis isolate OVI	+	Alkalispirochaeta odontotermitis	0.02	0.02	Alkalispirochaeta
1e9f24ff6f157ddfc63405cf12da9573	k__Bacteria	0.916003	44.6	150	b3976 AF441131 Anaplasma ovis isolate OVI	+	Alkalispirochaeta odontotermitis	0.02	0.02	Alkalispirochaeta
ac209c4698cda4cf8436e2d0a650e295	k__Bacteria	0.938233	44.6	150	b20408 ADLP01000011 Clostridium perfringens WAL-14572	-	Desulfonatronum thiosulfatophilum	0.02	0.02	Desulfonatronum
05d7d4bd7ff376df4bc7c3c7529421e4	k__Bacteria	0.943871	44.5	150	b20100 JN681881 Amphobotrys ricini CopAr-5	-	Botrytis hyacinthi	0.02	0.05	Botrytis
11f2d0b50e23a6b78c6dec2d8cce06ae	k__Bacteria	0.920111	44.4	150	b34049 NZ_RBXO01000001 Saccharothrix australiensis DSM 43800	-	Candida dubliniensis	0.02	0.02	Candida
6e5b41ed495fdc589c947c24d5f7b715	Unassigned	0.857564	44.4	150	b6853 AY691292 Rikenella microfusus ATCC 29728	+	Phocaeicola sartorii	0.02	0.03	Phocaeicola
a828b0c7954e1c852e69723874d45d8a	k__Bacteria	0.894377	44.1	150	b35846 CP034413 Dysosmobacter welbionis J115 DSM 106889	-	Brachionus ibericus	0.02	0.02	Brachionus
367de3437c6b1ef9d5c5ff3bd204e19b	k__Bacteria	0.84632	44	150	b15669 NZ_GG705058 Acinetobacter lwoffii SH145	-	Bartonella bacilliformis	0.02	0.02	Bartonella
978dd6512730eefee69f11c87c7efbd4	k__Bacteria	0.907996	43.8	150	b34822 BJCE01000279 Sphaerospermopsis reniformis NIES-1949	+	Amphritea atlantica	0.02	0.02	Amphritea
f6be24a36ff86a7bda6f86fbc56c215e	k__Bacteria	0.966048	43.8	150	b34654 CP016382 Spiribacter roseus SSL50	+	Tursiops truncatus	0.02	0.02	Tursiops
3f37b4e68343503f8cbe8a5672728708	k__Bacteria	0.930574	43.6	150	b28471 CP004267 Borrelia crocidurae DOU	-	Brachionus ibericus	0.02	0.02	Brachionus
4af4ff1115c2eda0952ced46dda981e5	k__Bacteria	0.846884	43.6	150	b10799 NZ_ABJS01000012 Rhizobium leguminosarum bv. trifolii WSM1325	-	Laurenciella marilzae	0.02	0.02	Laurenciella
08312d2052cc67d5901271829dd9c5c2	k__Bacteria	0.919489	43.5	150	b19466 AFUB01000051 Streptococcus mitis bv. 2 str. SK95	+	Streptomyces amritsarensis	0.02	0.03	Streptomyces
ca9ba4da507bebd9eb1bbe1fc6c6e637	k__Bacteria	0.902861	43.5	150	b27166 KJ940007 Candidatus Phytoplasma prunorum European stone fruit yellows phytoplasma (ESFY)	-	Capnocytophaga canis	0.02	0.02	Capnocytophaga
dc5c10b91f633e673e3dd5a5efc9625d	k__Bacteria	0.919489	43.5	150	b19466 AFUB01000051 Streptococcus mitis bv. 2 str. SK95	+	Streptomyces amritsarensis	0.02	0.03	Streptomyces
3aab4342cbc5a6deea9b6950fa351851	Unassigned	0.901748	43.5	150	b20100 JN681881 Amphobotrys ricini CopAr-5	-	Coprococcus comes	0.02	0.02	Coprococcus
5420178d5229b5b28a3a7711571a55d3	k__Bacteria	0.893585	43.3	150	b16943 HM370388 Moraxella bovoculi 11951 WG111	-	Acholeplasma hippikon	0.02	0.02	Acholeplasma
c4f05d3951e745cdd1dc66271def7269	k__Bacteria	0.888348	43.2	150	b17721 NC_014377 Thermosediminibacter oceani DSM 16646	-	Sclerotinia sclerotiorum	0.02	0.02	Sclerotinia
f002c5e50c51daa6a4b62b39d36e7fdf	k__Bacteria	0.929493	43.2	150	b19182 CP001831 Sinorhizobium meliloti SM11 plasmid pSmeSM11c	-	Lactiplantibacillus plajomi	0.02	0.03	Lactiplantibacillus
86a117bd403925c77a9f718e3028e459	Unassigned	0.935556	43.1	150	b16954 CP001791 Bacillus selenitireducens MLS10 DSM 15326	-	Paenibacillus macquariensis	0.02	0.04	Paenibacillus
40931abf7552a0008959535d708a2b8e	k__Bacteria	0.932283	43	150	b31241 PEBQ01000172 Acetobacter pomorum LHT 2458	+	Thraustotheca clavata	0.02	0.02	Thraustotheca
4c1dc18447ca458507a7fb1b7dcaceb9	k__Bacteria	0.940224	43	150	b35627 NZ_SRSF01000001 Lewinella litorea HSMS-39 NBRC 113585	+	Synechococcus lacustris	0.02	0.03	Synechococcus
934c559652e6d9fee83d0dbfdfcb2d00	k__Bacteria	0.92154	43	150	b31241 PEBQ01000172 Acetobacter pomorum LHT 2458	+	Rhizobium sophorae	0.02	0.05	Rhizobium
a7a63ba6682cbfc866fc246e5783f8c0	k__Bacteria	0.940224	43	150	b35627 NZ_SRSF01000001 Lewinella litorea HSMS-39 NBRC 113585	+	Synechococcus lacustris	0.02	0.03	Synechococcus
79cadad2893777caecb8b3e603a398db	k__Bacteria	0.916064	42.9	150	b32047 PVWM01000140 Chroococcidiopsis cubana CCALA 043	+	Mesonia aquimarina	0.02	0.02	Mesonia
e7c5d6d78172ae0c32e9d0a9964b62a1	k__Bacteria	0.979517	42.7	150	b33690 UGPW01000001 Moraxella ovis NCTC11227	-	Herbihabitans rhizosphaerae	0.02	0.02	Herbihabitans
cac2a3c2fcb8618a84e03be0cf69f7d2	k__Bacteria	0.938939	42.4	150	b33451 NZ_QGDR01000006 Limosilactobacillus mucosae AGR63	+	Anaerostipes hadrus	0.02	0.02	Anaerostipes
767530dc7a12405e045d607c4dd63b8c	k__Bacteria	0.865871	42.2	150	b26395 NZ_AJJQ01000041 Rothia aeria F0474	-	Prevotella saccharolytica	0.02	0.03	Prevotella
afc256aca1f8244355ed7be086f5de4d	Unassigned	0.933883	42.2	150	b30444 NZ_FOLH01000002 Marinospirillum celere DSM 18438	-	Halomonas urumqiensis	0.02	0.03	Halomonas
97ef35fe19b22a0097d31a195a713388	k__Bacteria	0.856386	42	150	b30371 NZ_FNGK01000004 Sphingobacterium mizutaii DSM 11724	-	Campylobacter novaezeelandiae	0.02	0.02	Campylobacter
63c4ea7d9c6d1c033d8f2712b1b86ca6	k__Bacteria	0.93588	41.4	150	b30408 NZ_FNJR01000002 Actinopolyspora xinjiangensis DSM 46732	-	Lysinibacillus mangiferihumi	0.02	0.02	Lysinibacillus
49b497b5b35264237e31bcabf0e0a1b2	k__Bacteria	0.976623	41.3	150	b33772 NZ_QLKV01000009 Thermomonas haemolytica HAMBI_2467	+	Mizugakiibacter sediminis	0.02	0.02	Mizugakiibacter
7dca61a87bc495bdfbe529425ad5c717	k__Bacteria	0.910526	41.2	150	b32911 QJRQ01000003 Pseudomonas soli 57B-090714	-	Echinops telfairi	0.02	0.02	Echinops
c4cecc40c6b970902cacf47068f5eaf6	Unassigned	0.887846	40.9	150	b6778 AY691217 Clostridium butyricum ATCC 19398	+	Brugia malayi	0.02	0.02	Brugia
3665f39878e4977933920d6acdb3e0c7	Unassigned	0.980254	40.8	150	b3489 AJ251762 Mycoplasma bovis PG45	+	Marinococcus halotolerans	0.02	0.02	Marinococcus
ed678b33d122089282acfcb5904e30dd	k__Bacteria	0.890892	40.6	150	b21049 CP003835 Candidatus Portiera aleyrodidarum BT-QVLC	-	Xanthomarina spongicola	0.02	0.02	Xanthomarina
94e972f6126afc84f2ab356887b1e7e6	k__Bacteria	0.940642	40.2	150	b30660 NZ_LMVP01000090 Methanosarcina spelaei MC-15	-	Microbacterium lacus	0.02	0.02	Microbacterium
c05612df86f85965799080fc338c8008	k__Bacteria	0.940642	40.2	150	b30660 NZ_LMVP01000090 Methanosarcina spelaei MC-15	-	Microbacterium lacus	0.02	0.02	Microbacterium
d40d1e585961d380b34c7656406466d8	k__Bacteria	0.940642	40.2	150	b30660 NZ_LMVP01000090 Methanosarcina spelaei MC-15	-	Microbacterium lacus	0.02	0.02	Microbacterium
e11efbb045da128d686ca0e52416bac6	k__Bacteria	0.885575	40.2	150	b34751 NZ_SETE01000005 Brumimicrobium glaciale IC156	+	Comamonas kerstersii	0.02	0.02	Comamonas
eaf6fe2c2403d01853f63f5690a6609d	k__Bacteria	0.940642	40.2	150	b30660 NZ_LMVP01000090 Methanosarcina spelaei MC-15	-	Microbacterium lacus	0.02	0.02	Microbacterium
bbde27d0e23ee9671afc9037def88b7d	k__Bacteria	0.944153	40.1	150	b28471 CP004267 Borrelia crocidurae DOU	-	Borrelia duttonii	0.02	0.03	Borrelia
48fab525168d2547c137c94cbcc600ee	k__Bacteria	0.888685	39.9	150	b28473 AHH10840 Borrelia coriaceae Co53	-	Desulfobacca acetoxidans	0.02	0.02	Desulfobacca
c44597523873051de1d7f9c9deef35f0	k__Bacteria	0.951488	39.9	150	b15677 GU060633 Riemerella anatipestifer WJ-4	+	Bartonella elizabethae	0.02	0.02	Bartonella
1eca5d4735fc00cd42ca8c4c7922bcc3	k__Bacteria	0.901452	39.7	150	b19777 AGIP01000017 Paenibacillus lactis 154	-	Neurospora crassa	0.02	0.02	Neurospora
3f1927d0da7c7b820018b05e417a4ca8	k__Bacteria	0.882628	39.4	150	b20123 AHBD01000010 Pseudomonas psychrotolerans L19	-	Chryseobacterium jeonii	0.02	0.06	Chryseobacterium
e285ac74e7e5dbf3bbf7adbdf038f3de	k__Bacteria	0.897684	39.4	150	b3492 AY166565 Bifidobacterium catenulatum JCM7130	+	Calothrix rhizosoleniae	0.02	0.02	Calothrix
ce5b27870e3c32ab9e6df35603286990	k__Bacteria	0.900597	39.1	150	b32152 NZ_PVBS01000005 Sphingobacterium gobiense ACCC 05757	+	Spironucleus barkhanus	0.02	0.02	Spironucleus
d1fbcba812135ea8122bdab1e54aafbb	k__Bacteria	0.900597	39.1	150	b32152 NZ_PVBS01000005 Sphingobacterium gobiense ACCC 05757	+	Spironucleus barkhanus	0.02	0.02	Spironucleus
03017227edad4ace2f27430fb66251d6	Unassigned	0.861794	39.1	150	b14359 XM_002459774 Sorghum bicolor cv. BTx623	-	Heliobacillus mobilis	0.02	0.02	Heliobacillus
108951949ef9fe1a70cc86ee3d22d68a	k__Bacteria	0.879254	39	150	b34750 NZ_SEZJ01000020 Aliivibrio finisterrensis A32	+	Gillisia mitskevichiae	0.02	0.03	Gillisia
8f6a785eaefb9cab1739935f943625fe	k__Bacteria	0.871041	38.8	150	b32872 QKLW01000001 Marinomonas alcarazii CECT 7730	-	Mariprofundus ferrooxydans	0.02	0.02	Mariprofundus
9644e693d451d8b168bef1a1f7ce7e3e	k__Bacteria	0.896503	38.8	150	b27841 AVSS01000012 Pantoea dispersa EGD-AAK13	-	Collinsella tanakaei	0.02	0.03	Collinsella
19f0cbbb9f6aac76e7fe908eb1d74f1d	k__Bacteria	0.939243	38.7	150	b33120 NZ_QKZU01000029 Algoriphagus ratkowskyi DSM 22686	+	Algoriphagus ratkowskyi	0.02	0.03	Algoriphagus
cee08c613a25eb01a44bec90e023ded6	k__Bacteria	0.952674	38.5	150	b27727 ATMS01000032 Paenibacillus alvei str. A6-6i-x	+	Comamonas terrigena	0.02	0.02	Comamonas
0b9bc17995cc11e4284052b2db9ebe5b	k__Bacteria	0.919709	38.3	150	b33374 QMCC01000008 Rhodobacter johrii CDR-SL 7Cii	-	Calothrix elsteri	0.02	0.02	Calothrix
20eba9b16847f5f69cfcd5b498ef3cce	k__Bacteria	0.936818	38.3	150	b30660 NZ_LMVP01000090 Methanosarcina spelaei MC-15	-	Microbacterium lacus	0.02	0.02	Microbacterium
585efd54d3c0fdb17a7c9c0738a50f77	k__Bacteria	0.919709	38.3	150	b33374 QMCC01000008 Rhodobacter johrii CDR-SL 7Cii	-	Calothrix elsteri	0.02	0.02	Calothrix
5a6d50b56e50f2d2e13a82433873e4a1	Unassigned	0.941747	38.3	150	b30660 NZ_LMVP01000090 Methanosarcina spelaei MC-15	-	Microbacterium lacus	0.02	0.02	Microbacterium
4ec3ae9a414650da3560a729355ffb94	k__Bacteria	0.974015	38	150	b32372 NZ_MSGP01000279 Streptomyces viridosporus NRRL 2414	+	Aureitalea marina	0.02	0.02	Aureitalea
56a250553d23f7477026456cefe127c0	k__Bacteria	0.903656	38	150	b35470 NZ_NPNH01000003 Lactobacillus panisapium strain 2-3	-	Plagiogrammopsis vanheurckii	0.02	0.02	Plagiogrammopsis
5b727b6d235765805d8eea33514bbffe	Unassigned	0.896841	37.1	150	b29386 NZ_MVHC01000003 Mycobacterium algericum DSM 45454	-	Moraxella caviae	0.02	0.02	Moraxella
71a72b6b843ed7814ab2f1a811718b84	k__Bacteria	0.947805	36.8	150	b166 U88092 Neorickettsia sennetsu Japan	-	Roseburia hominis	0.02	0.02	Roseburia
a1ba902ae90f84e2301edc4b9196aff4	k__Bacteria	0.974114	36.7	150	b9475 NC_008510 Leptospira borgpetersenii serovar Hardjo-bovis strain JB197	+	Xanthomonas theicola	0.02	0.02	Xanthomonas
a6d5823a80a893b4e7ef2fe3f7286351	k__Bacteria	0.917198	36.7	150	b13523 AB429244 Dicyema japonicum	+	Yarrowia lipolytica	0.02	0.02	Yarrowia
b8960aa4f81935031e7dcf4fbffbfb22	k__Bacteria	0.893766	36.3	150	b22947 NZ_ANAH01000027 Cystobacter fuscus DSM 2262	-	Desulfobacca acetoxidans	0.02	0.02	Desulfobacca
380c263b90dec5e1336ed4e742134abd	k__Bacteria	0.939811	36.1	150	b30660 NZ_LMVP01000090 Methanosarcina spelaei MC-15	-	Microbacterium lacus	0.02	0.02	Microbacterium
753121e3fec48add825c7daece3cc4c5	k__Bacteria	0.981693	35.7	150	b32372 NZ_MSGP01000279 Streptomyces viridosporus NRRL 2414	+	Cryobacterium arcticum	0.02	0.04	Cryobacterium
7c2cff83f010eec9052cab6914ebcbea	Unassigned	0.902846	35.5	150	b30835 OBEI01000002 Persephonella hydrogeniphila DSM 15103	+	Leifsonia rubra	0.02	0.02	Leifsonia
4aa9ea53230d9677251a42be0d69d76c	k__Bacteria	0.904899	34.4	150	b30068 NZ_FYEK01000027 Thermoflexus hugenholtzii JAD2	-	Spirochaeta africana	0.02	0.02	Spirochaeta
3cc22d359cc5da3571800884764c1dac	k__Bacteria	0.927584	33.6	150	b10775 EU262990 Cystobacter fuscus strain NM03	-	Umboniibacter marinipuniceus	0.02	0.02	Umboniibacter
fc714faf123e3f9cf92969ebf3f1cfff	k__Bacteria	0.861906	33.6	150	b4125 AF537336 Entamoeba terrapinae strain M	+	Rhodomicrobium lacus	0.02	0.02	Rhodomicrobium
18385f9224c54142ea89317361e0adf9	k__Bacteria	0.919164	33.3	150	b32082 PVTQ01000025 Donghicola tyrosinivorans DSM 100212	-	Spirochaeta africana	0.02	0.02	Spirochaeta
ece2acb82afe3542adfd49617bfb0bee	Unassigned	0.876071	33	150	b15891 ACZE01000020 Parachlamydia acanthamoebae Hall's coccus	+	Bacillus lentus	0.02	0.04	Bacillus
03ba19af267223492f6c202eec30f99c	k__Bacteria	0.850274	32.9	150	b14546 NZ_ACON01000001 Eubacterium saphenum ATCC 49989	-	Aureococcus anophagefferens	0.02	0.02	Aureococcus
46f3a46139de72a3c0ef15e2e896456c	k__Bacteria	0.912173	32.1	150	b33909 NZ_CP011102 Listeria weihenstephanensis WS 4560	+	Xylella taiwanensis	0.02	0.02	Xylella
203ea5ce0afcc53f507f71fee1eb6ce0	k__Bacteria	0.948146	0	N/A	N/A		Corynebacterium cystitidis	0.02	0.02	Corynebacterium
2ecf081b7f339a08684377b3cef88932	k__Bacteria	0.937263	0	N/A	N/A		Fusobacterium varium	0.02	0.05	Fusobacterium
951abc19dfa0285d33329dbc02de4978	k__Bacteria	0.967961	66.3	150	b34813 SMZQ01000015 Arthrobacter nitrophenolicus S-A1	+	Deinococcus planocerae	0.01	0.02	Deinococcus
d994c74435ee332979470e5335c97a8a	Unassigned	0.51287	59.5	150	b29940 MF101448 Lophocladia kuetzingii PD1509 chloroplast	+	Acrosorium ciliolatum	0.01	0.01	Acrosorium
c5f74d1ae02fb764d8fe82ae3c24786a	k__Bacteria	0.933516	53	150	b32160 NZ_OKRB01000139 Candidatus Sulfotelmatomonas gaucii Peat soil MAG SbA5	+	Gordonia neofelifaecis	0.01	0.01	Gordonia
bb93bec050d6b6bb78c32335c39d510c	k__Bacteria	0.926431	50	150	b17623 AB547600 Prevotella dentalis JCM 13448	-	Borrelia duttonii	0.01	0.04	Borrelia
ecb5ea835e8e2fc792e85f0c092628ee	k__Bacteria	0.935544	50	150	b13468 BT059657 Salmo salar	+	Leuconostoc carnosum	0.01	0.01	Leuconostoc
350535472fe8e910dd6d974c1281f239	Unassigned	0.608173	49.8	150	b27705 NC_021917 Cycloclasticus zancles 78-ME	+	Flavobacterium aquicola	0.01	0.03	Flavobacterium
640fab315dffecb600e42003ad9f97f7	k__Bacteria	0.864117	49.7	150	b10028 NZ_AAWS01000012 Microscilla marina ATCC 23134	+	Microscilla marina	0.01	0.01	Microscilla
4916b8e3d06e6d6429b70113d8f80dda	Unassigned	0.93715	49.4	150	b32160 NZ_OKRB01000139 Candidatus Sulfotelmatomonas gaucii Peat soil MAG SbA5	+	Gordonia neofelifaecis	0.01	0.01	Gordonia
c22f0a46c5b3198c09de150e0b18739e	k__Bacteria; p__Proteobacteria	0.728324	49.1	150	b20408 ADLP01000011 Clostridium perfringens WAL-14572	-	Monosiga brevicollis	0.01	0.01	Monosiga
c427fb4fcbfaac07aa184bbc5289b186	k__Bacteria	0.896095	48.8	150	b33744 NZ_UGNY01000001 Legionella feeleii NCTC11978	-	Legionella donaldsonii	0.01	0.08	Legionella
110517800a9647f7230a4f89e0466fb1	k__Bacteria	0.934056	48.7	150	b20359 NC_016803 Desulfovibrio desulfuricans ND132	-	Sclerotinia sclerotiorum	0.01	0.01	Sclerotinia
9bb09d36eaf91c80f35a8279a20e321c	k__Bacteria	0.999023	48.5	150	b16952 CP002047 Streptomyces bingchenggensis BCW-1	+	Microbacterium ginsengiterrae	0.01	0.09	Microbacterium
ed9ce117d87b7c950ea47799d547fa13	k__Bacteria	0.913411	47.6	150	b28598 NZ_FMIY01000002 Colibacter massiliensis Marseille-P2911	-	Verticillium albo-atrum	0.01	0.01	Verticillium
6c6cf5ae82cdd818efcfd8335a7ad17c	k__Bacteria	0.923805	47.5	150	b20408 ADLP01000011 Clostridium perfringens WAL-14572	-	Alkalibacterium pelagium	0.01	0.01	Alkalibacterium
fb74703ccfa34582e0c40c7e56a5387e	k__Bacteria	0.88827	47.3	150	b33590 NZ_QSLN01000002 Ammonifex thiophilus SR	+	Duncaniella freteri	0.01	0.01	Duncaniella
c09f9a738830fb5a2221006103ee0044	k__Bacteria	0.914153	47.1	150	b22947 NZ_ANAH01000027 Cystobacter fuscus DSM 2262	-	Desulfobacca acetoxidans	0.01	0.01	Desulfobacca
a94d1b5610eef819aac64f51c196acf9	k__Bacteria	0.998713	46.5	150	b16952 CP002047 Streptomyces bingchenggensis BCW-1	+	Microbacterium ginsengiterrae	0.01	0.09	Microbacterium
af11fa5ed68d15931357abca08185630	k__Bacteria	0.933046	46.5	150	b866 AF275319 Thermotoga neapolitana DSMO5068	-	Paucilactobacillus kaifaensis	0.01	0.01	Paucilactobacillus
c99935cd444eb117acecb521ba040987	k__Bacteria	0.876405	46.5	150	b33910 NZ_QWEH01000013 Oceanobacillus profundus DSM 18246	+	Flavobacterium pectinovorum	0.01	0.03	Flavobacterium
eac897fc24bca0c1179a09be9232b7d4	k__Bacteria	0.876405	46.5	150	b33910 NZ_QWEH01000013 Oceanobacillus profundus DSM 18246	+	Flavobacterium pectinovorum	0.01	0.03	Flavobacterium
8877119b0c96b0bdc675fa5b953a80e2	Unassigned	0.901928	46.3	150	b20167 FR799617 Leishmania donovani BPK282A1	-	Desulfonatronospira thiodismutans	0.01	0.01	Desulfonatronospira
912a2503fe15ade55df38423a7fa2140	Unassigned	0.85455	45.8	150	b14345 NZ_CM000636 Mycobacterium kansasii ATCC 12478	-	Campylobacter blaseri	0.01	0.05	Campylobacter
4e981019285a6f761abd9e9325046657	k__Bacteria	0.936352	45.5	150	b15823 FN555380 Arcobacter skirrowii R-36844	+	Desulfobacca acetoxidans	0.01	0.01	Desulfobacca
9814651b320ba4c3344eccc04df3f8f4	k__Bacteria	0.852022	45.4	150	b33950 NZ_QPEB01000001 Pseudomonas cichorii 482	+	Pseudomonas weihenstephanensis	0.01	0.01	Pseudomonas
0fd1da32ed0e6f30b31cb6f3347ce844	k__Bacteria; p__Proteobacteria	0.733181	45.3	150	b14348 NZ_ABYA01000239 Streptomyces ghanaensis ATCC 14672	+	Oryzisolibacter propanilivorax	0.01	0.01	Oryzisolibacter
403ac65a7b7f239e6ee2eb7d084bc405	Unassigned	0.900787	45.3	150	b28705 NZ_MLJO01000013 Monashia flava MUSC 78	+	Bacillus sonorensis	0.01	0.01	Bacillus
850b44ca6789770a30b396e4492afbf2	Unassigned	0.900787	45.3	150	b28705 NZ_MLJO01000013 Monashia flava MUSC 78	+	Bacillus sonorensis	0.01	0.02	Bacillus
35d15401c1aa77a51a7dc60a8dbb1b2e	k__Bacteria	0.909522	44.8	150	b28705 NZ_MLJO01000013 Monashia flava MUSC 78	+	Bacillus sonorensis	0.01	0.02	Bacillus
234bbade30a809c6a1e786c9d7295dce	k__Bacteria	0.900785	44.4	150	b33223 NZ_QGMZ01000015 Methanospirillum stamsii Pt1	-	Chryseobacterium hispanicum	0.01	0.04	Chryseobacterium
2c2224810281077a78b799792b2b4a7a	k__Bacteria	0.920287	44.4	150	b13754 NC_014212 Meiothermus silvanus DSM 9946	-	Calidithermus terrae	0.01	0.01	Calidithermus
35c4fc201e9e4d1ea294b2a08d678a89	k__Bacteria	0.946645	44.4	150	b28020 KC886737 Candidatus Bartonella ancashi 20.60	-	Selenomonas artemidis	0.01	0.03	Selenomonas
a6967e537ca091454b448d417da6106d	k__Bacteria	0.946645	44.4	150	b28020 KC886737 Candidatus Bartonella ancashi 20.60	-	Selenomonas artemidis	0.01	0.03	Selenomonas
6a9c4be5760a74590449a5b59b63c1af	k__Bacteria	0.92593	44	150	b33455 NZ_QGDP01000001 Fibrobacter succinogenes subsp. elongatus HM2	-	Kiloniella majae	0.01	0.01	Kiloniella
82eefb3b083940e3ea11183221335f61	k__Bacteria	0.896752	44	150	b20100 JN681881 Amphobotrys ricini CopAr-5	-	Botryotinia polyblastis	0.01	0.05	Botryotinia
94a8602ccc0fba32d935031e1e1ef523	k__Bacteria	0.931386	44	150	b28471 CP004267 Borrelia crocidurae DOU	-	Brachionus ibericus	0.01	0.01	Brachionus
ee1c78ad05b54df8d2d41b136096806d	Unassigned	0.889715	44	150	b20100 JN681881 Amphobotrys ricini CopAr-5	-	Botryotinia polyblastis	0.01	0.04	Botryotinia
[truncated: 89 more rows]
